# Supplementary material for: Expression Profiling of Major Histocompatibility and Natural Killer Complex Genes Reveals Candidates for Controlling Risk of Graft versus Host Disease
Source: PLoS One. 2011 Jan 28;6(1):e16582. doi: 10.1371/journal.pone.0016582 (PMC3030590; doi:10.1371/journal.pone.0016582)
Supplement: Table S1 — Expression profiling results of MHC genes. In Table S1a, results for all 224 MHC genes are shown in their chromosomal order [16]. The expression profiling results of BN skin explant samples exposed to pre-stimulated allogeneic (PVG) lymphocytes in comparison to those exposed to syngeneic (BN) lymphocytes are given. The log2-fold changes and the fold changes in gene expression are shown for every oligonucleotide probe used. The adjusted p-values are indicated. Significant (p<0.05) and strong (log2-fold change ≥1 or ≤−1; i.e. fold change ≥2 or ≤0.5) results are indicated in bold font. In addition, the identification numbers of the probes on the arrays are given (probe ID) together with the information whether these probes were taken from the Agilent database or custom designed. Table S1b contains the same information for all MHC genes for which at least one probe indicated a significant alteration of gene expression. In Table S1c, the data for those genes are summarized that are considered to be regulated significantly because either at least a single probe indicated a significant (p<0.05) and strong (log2-fold change ≥1 or ≤−1) regulation or at least 50% of the gene probes indicated a significant (p<0.05) regulation of gene expression. (XLS) [file pone.0016582.s001.xls]

## Sheet: Table S1a - MHC Genes
Gene order	Gene Symbol	log2-Fold Change	Fold Change	adj.P-value	Gene Description	Probe ID	Probe Design
1	3930402F13Rik (Zbtb9)	0.08	1.05702	0.768678	zinc finger and BTB domain containing 9	A_43_P10072	Agilent
1	3930402F13Rik (Zbtb9)	0.04	1.02811	0.818036	zinc finger and BTB domain containing 9	A_43_P20769	Agilent
2	Syngap1	-0.17	0.888843	0.155725	synaptic Ras GTPase activating protein 1 homolog (rat)	A_44_P470444	Agilent
3	Cuta	0.21	1.15669	0.443001	cutA divalent cation tolerance homolog (E. coli)	A_42_P765298	Agilent
4	Phf1	0.21	1.15669	0.268848	PHD finger protein 1	A_44_P1057137	Agilent
5	Kifc1	-0.23	0.852635	0.435147	kinesin family member C1	A_44_P1042372	Agilent
6	AA926063	-0.06	0.959264	0.602238	gene corresponding to rat EST acc. no. AA926063	A_44_P128110	Agilent
7	Daxx	0.07	1.04972	0.549547	Fas death domain-associated protein	A_42_P622574	Agilent
8	Znf297	-0.21	0.864537	0.137518	zinc finger protein 297	A_43_P18449	Agilent
8	Znf297	-0.12	0.920188	0.805026	zinc finger protein 297	A_42_P486012	Agilent
8	Znf297	-0.06	0.959264	0.73238	zinc finger protein 297	A_43_P20215	Agilent
8	Znf297	0.12	1.08673	0.440856	zinc finger protein 297	A_43_P20683	Agilent
9	Tapbp	0.31	1.23971	0.325936	TAP binding protein	A_42_P698972	Agilent
10	Rab2l	-0.15	0.90125	0.357965	RAB2, member RAS oncogene family-like	A_44_P465986	Agilent
11	Ke2	-0.07	0.952638	0.86155	H2-K region expressed gene 2	A_44_P498712	Agilent
12	Bing4 (Wdr46)	-0.13	0.913831	0.670241	WD repeat domain 46	A_44_P158675	Agilent
13	B3galt4	0.01	1.00696	0.991023	UDP-Gal:betaGlcNAc beta 1,3-galactosyltransferase, polypeptide 4	A_42_P692926	Agilent
14	Rps18	-0.32	0.80107	0.101734	ribosomal protein S18	A_42_P582859	Agilent
15	Sacm2l (Vps52)	0	1	0.97712	similar to vacuolar protein sorting 52	A_43_P12732	Agilent
16	RT1-A1	0.7	1.6245	0.0149333	RT1 class I	CUST_1_PI202535318	custom
16	RT1-A1	0.75	1.68179	0.0100141	RT1 class I	CUST_2_PI202535318	custom
16	RT1-A1	0.8	1.7411	0.0149333	RT1 class I	CUST_3_PI202535318	custom
16	RT1-A1	0.86	1.81504	0.0100141	RT1 class I	CUST_4_PI202535318	custom
16	RT1-A1	0.91	1.87905	0.0100141	RT1 class I	CUST_5_PI202535318	custom
17	RT1-A2	0.98	1.97247	0.0100141	RT1 class I	A_44_P296155	Agilent
18	RT1-A3	0.28	1.21419	0.444395	RT1 class I	A_44_P501234	Agilent
19	Ring1	-0.14	0.907519	0.573881	ring finger protein 1	A_44_P100117	Agilent
20	Hsd17b8	0.06	1.04247	0.843467	hydroxysteroid (17-beta) dehydrogenase 8	A_43_P15081	Agilent
21	Ke4	-0.03	0.97942	0.896249	RT1 class I, locus Ke4	CUST_1_PI195698117	custom
21	Ke4	-0.04	0.972655	0.861665	RT1 class I, locus Ke4	CUST_2_PI195698117	custom
21	Ke4	-0.02	0.986233	0.936137	RT1 class I, locus Ke4	CUST_3_PI195698117	custom
21	Ke4	0.01	1.00696	0.969984	RT1 class I, locus Ke4	CUST_4_PI195698117	custom
21	Ke4	-0.05	0.965936	0.783465	RT1 class I, locus Ke4	CUST_5_PI195698117	custom
22	Rxrb	-0.14	0.907519	0.592225	retinoid X receptor beta	A_52_P519689	Agilent
22	Rxrb	-0.06	0.959264	0.823754	retinoid X receptor beta	CUST_11_PI207500742	custom
22	Rxrb	-0.03	0.97942	0.893438	retinoid X receptor beta	CUST_12_PI207500742	custom
22	Rxrb	-0.08	0.946058	0.680815	retinoid X receptor beta	CUST_13_PI207500742	custom
22	Rxrb	-0.03	0.97942	0.900422	retinoid X receptor beta	CUST_14_PI207500742	custom
22	Rxrb	0.01	1.00696	0.957481	retinoid X receptor beta	CUST_15_PI207500742	custom
23	Col11a2	-0.45	0.732043	0.05329	procollagen, type XI, alpha 2	A_44_P527024	Agilent
24	RT1-Hb	0.04	1.02811	0.786799	RT1 class II, H beta	A_44_P250763	Agilent
25	RT1-Ha	0.07	1.04972	0.668135	RT1 class II, H alpha	CUST_1_PI195698201	custom
25	RT1-Ha	0.02	1.01396	0.858865	RT1 class II, H alpha	CUST_2_PI195698201	custom
25	RT1-Ha	-0.11	0.926588	0.5819	RT1 class II, H alpha	CUST_3_PI195698201	custom
25	RT1-Ha	0	1	0.998038	RT1 class II, H alpha	CUST_4_PI195698201	custom
25	RT1-Ha	-0.08	0.946058	0.501912	RT1 class II, H alpha	CUST_5_PI195698201	custom
26	RT1-DOa	-0.06	0.959264	0.732361	RT1 class II, locus DOa	A_44_P344228	Agilent
27	Brd2	0.46	1.37554	0.0824629	bromodomain containing 2	A_42_P558503	Agilent
28	RT1-DMa	0.87	1.82766	0.068096	histocompatibility 2, class II, locus DMa	A_42_P473314	Agilent
29	RT1-DMb	2.59	6.02099	0.0100141	major histocompatibility complex, class II, DM beta	CUST_1_PI195698203	custom
29	RT1-DMb	2.77	6.82108	0.0100141	major histocompatibility complex, class II, DM beta	CUST_2_PI195698203	custom
29	RT1-DMb	1.93	3.81055	0.0149333	major histocompatibility complex, class II, DM beta	CUST_3_PI195698203	custom
29	RT1-DMb	1.87	3.65533	0.0149333	major histocompatibility complex, class II, DM beta	CUST_4_PI195698203	custom
29	RT1-DMb	1.94	3.83706	0.0100141	major histocompatibility complex, class II, DM beta	CUST_5_PI195698203	custom
30	Psmb9	0.5	1.41421	0.141167	proteasome (prosome, macropain) subunit, beta type 9 (large multifunctional peptidase 2)	A_42_P759756	Agilent
31	Tap1	0.53	1.44393	0.115867	transporter 1, ATP-binding cassette, sub-family B (MDR/TAP)	A_43_P15763	Agilent
31	Tap1	0.63	1.54756	0.0389706	transporter 1, ATP-binding cassette, sub-family B (MDR/TAP)	A_44_P451916	Agilent
32	Psmb8	1	2	0.033634	proteasome (prosome, macropain) subunit, beta type 8 (large multifunctional peptidase 7)	A_42_P761035	Agilent
33	Tap2	0.44	1.3566	0.163907	transporter 2, ATP-binding cassette, sub-family B (MDR/TAP)	A_42_P797381	Agilent
34	RT1-DOb	0.39	1.31039	0.0572923	RT1 class II, locus DOb	A_44_P294965	Agilent
35	RT1-Bb	-0.29	0.817902	0.614224	RT1 class II, locus Bb	A_44_P552452	Agilent
36	RT1-Ba	-0.14	0.907519	0.811011	RT1 class II, locus Ba	A_44_P128248	Agilent
36	RT1-Ba	0.18	1.13288	0.293438	RT1 class II, locus Ba	A_44_P194167	Agilent
36	RT1-Ba	-0.09	0.939523	0.844318	RT1 class II, locus Ba	A_43_P14429	Agilent
37	RT1-Db1	0.36	1.28343	0.539045	RT1 class II, D beta 1	A_44_P130513	Agilent
38	RT1-Db2	0.62	1.53688	0.227494	RT1 class II, D beta 2	CUST_1_PI201011278	custom
38	RT1-Db2	0.65	1.56917	0.226663	RT1 class II, D beta 2	CUST_2_PI201011278	custom
38	RT1-Db2	0.67	1.59107	0.173214	RT1 class II, D beta 2	CUST_3_PI201011278	custom
38	RT1-Db2	0.86	1.81504	0.0856444	RT1 class II, D beta 2	CUST_4_PI201011278	custom
38	RT1-Db2	1	2	0.075461	RT1 class II, D beta 2	CUST_5_PI201011278	custom
39	RT1-Da	0.22	1.16473	0.654131	RT1 class II, D alpha	A_44_P991532	Agilent
40	Btnl2	-0.09	0.939523	0.442691	butyrophilin-like 2 (MHC class II associated)	A_23_P376686	Agilent
41	Btnl3	-0.1	0.933033	0.294897	butyrophilin-like 3	A_42_P788302	Agilent
42	Tesb	0.18	1.13288	0.134586	testis specific basic protein	CUST_4_PI1956982050	custom
42	Tesb	0.14	1.10191	0.568474	testis specific basic protein	CUST_5_PI1956982050	custom
43	Btnl4	0.75	1.68179	0.16488	butyrophilin-like 4	CUST_44_PI2408728340	custom
43	Btnl4	0.71	1.6358	0.185325	butyrophilin-like 4	CUST_45_PI2408728340	custom
44	Btnl5	0.2	1.1487	0.475056	butyrophilin-like 5	CUST_7_PI207500742	custom
45	Btnl6	-0.08	0.946058	0.359918	butyrophilin-like 6	CUST_1_PI201011255	custom
45	Btnl6	-0.29	0.817902	0.084679	butyrophilin-like 6	CUST_2_PI201011255	custom
45	Btnl6	-0.01	0.993092	0.915326	butyrophilin-like 6	CUST_3_PI201011255	custom
45	Btnl6	0	1	0.986363	butyrophilin-like 6	CUST_4_PI201011255	custom
45	Btnl6	0.06	1.04247	0.562289	butyrophilin-like 6	CUST_5_PI201011255	custom
46	Btnl7	-0.12	0.920188	0.279718	butyrophilin-like 7	A_44_P212575	Agilent
46	Btnl7	0.08	1.05702	0.746853	butyrophilin-like 7	CUST_1_PI201011264	custom
46	Btnl7	-0.04	0.972655	0.724881	butyrophilin-like 7	CUST_2_PI201011264	custom
46	Btnl7	-0.07	0.952638	0.558269	butyrophilin-like 7	CUST_3_PI201011264	custom
46	Btnl7	-0.08	0.946058	0.592225	butyrophilin-like 7	CUST_4_PI201011264	custom
46	Btnl7	-0.28	0.823591	0.087882	butyrophilin-like 7	CUST_5_PI201011264	custom
47	Btnl8	0.09	1.06437	0.46801	butyrophilin-like 8	A_44_P379412	Agilent
47	Btnl8	0.26	1.19748	0.223834	butyrophilin-like 8	CUST_6_PI207500742	custom
47	Btnl8	-0.16	0.895025	0.268848	butyrophilin-like 8	CUST_8_PI207500742	custom
47	Btnl8	-0.03	0.97942	0.823614	butyrophilin-like 8	CUST_9_PI207500742	custom
47	Btnl8	0.12	1.08673	0.314351	butyrophilin-like 8	CUST_10_PI207500742	custom
48	Btnl9	-0.03	0.97942	0.813352	butyrophilin-like 9	A_32_P187951	Agilent
48	Btnl9	-0.11	0.926588	0.381788	butyrophilin-like 9	A_23_P81280	Agilent
49	C4-2	-0.97	0.510506	0.152052	complement component 4, gene 2	A_42_P494900	Agilent
50	Notch4	-0.9	0.535887	0.115867	Notch homolog 4	A_42_P734094	Agilent
51	G18 (Gpsm3)	1.23	2.34567	0.0315259	G18 protein	A_42_P569708	Agilent
52	Pbx2	0.33	1.25701	0.0466411	pre-B-cell leukemia transcription factor 2	A_42_P592157	Agilent
53	Ager	0.1	1.07177	0.491448	advanced glycosylation end product-specific receptor	A_43_P15393	Agilent
54	Rnf5	0.57	1.48452	0.0315259	ring finger protein 5	A_51_P204582	Agilent
54	Rnf5	0.26	1.19748	0.0674105	ring finger protein 5	CUST_1_PI207500742	custom
54	Rnf5	0.21	1.15669	0.144514	ring finger protein 5	CUST_2_PI207500742	custom
54	Rnf5	0.17	1.12506	0.2905	ring finger protein 5	CUST_3_PI207500742	custom
54	Rnf5	0.22	1.16473	0.162578	ring finger protein 5	CUST_4_PI207500742	custom
54	Rnf5	0.19	1.14076	0.170684	ring finger protein 5	CUST_5_PI207500742	custom
55	Agpat1	0.14	1.10191	0.640047	1-acylglycerol-3-phosphate O-acyltransferase 1	A_44_P419004	Agilent
56	Ng3	-0.18	0.882703	0.301554	NG3 protein	CUST_51_PI209196805	custom
56	Ng3	0.07	1.04972	0.680815	NG3 protein	CUST_52_PI209196805	custom
56	Ng3	-0.12	0.920188	0.318133	NG3 protein	CUST_53_PI209196805	custom
56	Ng3	-0.29	0.817902	0.231371	NG3 protein	CUST_54_PI209196805	custom
56	Ng3	-0.07	0.952638	0.840147	NG3 protein	CUST_55_PI209196805	custom
57	Ppt2	-0.12	0.920188	0.687629	palmitoyl-protein thioesterase 2	A_44_P343303	Agilent
58	Ng5	0.18	1.13288	0.252289	NG5 protein	CUST_1_PI195698205	custom
58	Ng5	0.06	1.04247	0.652041	NG5 protein	CUST_2_PI195698205	custom
58	Ng5	0.22	1.16473	0.174957	NG5 protein	CUST_3_PI195698205	custom
58	Ng5	0.18	1.13288	0.149447	NG5 protein	CUST_4_PI195698205	custom
58	Ng5	0.13	1.09429	0.477459	NG5 protein	CUST_5_PI195698205	custom
59	Fkbpl	-0.05	0.965936	0.886377	FK506 binding protein-like	A_44_P1048901	Agilent
60	Crebl1	0.36	1.28343	0.577762	cAMP responsive element binding protein-like 1	A_44_P292503	Agilent
61	Tnx	0.04	1.02811	0.663255	tenascin-X	CUST_2_PI2010111961	custom
61	Tnx	0.03	1.02101	0.801465	tenascin-X	CUST_3_PI2010111961	custom
62	Cyp21a1	-0.09	0.939523	0.353993	cytochrome P450, family 21, subfamily a, polypeptide 1	A_44_P381937	Agilent
63	C4-1	-0.76	0.590496	0.137518	complement component 4, gene 1	A_43_P21634	Agilent
64	Stk19	0.28	1.21419	0.265657	serine/threonine kinase 19	A_44_P491782	Agilent
65	Dom3z	0.27	1.20581	0.31983	DOM-3 homolog Z	A_44_P158709	Agilent
66	Skiv2l	-0.24	0.846745	0.340833	superkiller viralicidic activity 2-like	A_44_P292558	Agilent
67	Rdbp	-0.47	0.721965	0.136673	RD RNA-binding protein	A_44_P266879	Agilent
68	Bf (CfB)	-0.71	0.61132	0.300358	complement factor B	A_44_P419064	Agilent
69	C2	1.22	2.32947	0.0325299	complement component 2	A_44_P332606	Agilent
70	Ng35	-0.04	0.972655	0.709544	Ng35 protein	A_43_P17778	Agilent
71	Bat8 (Ehmt2)	-0.23	0.852635	0.512506	euchromatic histone lysine N-methyltransferase 2	A_44_P1057272	Agilent
72	Ng22 (Slc44a4)	-0.2	0.870551	0.313387	solute carrier family 44, member 4	A_43_P18443	Agilent
72	Ng22 (Slc44a4)	-0.81	0.570382	0.0597789	solute carrier family 44, member 4	A_44_P1037285	Agilent
73	Neu1	0.22	1.16473	0.368965	neuraminidase 1	A_43_P12574	Agilent
74	Hspa1b	0.06	1.04247	0.593902	heat shock 70kD protein 1B (mapped)	A_44_P532958	Agilent
75	Hspa1a	0.07	1.04972	0.841871	heat shock 70kD protein 1A	A_44_P1042876	Agilent
76	Hspa1l	-0.2	0.870551	0.268195	heat shock 70kD protein 1-like (mapped)	A_42_P541025	Agilent
77	Lsm2	0.08	1.05702	0.822736	LSM2 homolog, U6 small nuclear RNA associated [S. cerevisiae]	A_51_P314931	Agilent
77	Lsm2	0.03	1.02101	0.933204	LSM2 homolog, U6 small nuclear RNA associated [S. cerevisiae]	CUST_6_PI209196805	custom
77	Lsm2	0.12	1.08673	0.732978	LSM2 homolog, U6 small nuclear RNA associated [S. cerevisiae]	CUST_7_PI209196805	custom
77	Lsm2	-0.04	0.972655	0.894324	LSM2 homolog, U6 small nuclear RNA associated [S. cerevisiae]	CUST_8_PI209196805	custom
77	Lsm2	0.13	1.09429	0.686827	LSM2 homolog, U6 small nuclear RNA associated [S. cerevisiae]	CUST_9_PI209196805	custom
77	Lsm2	0.06	1.04247	0.842858	LSM2 homolog, U6 small nuclear RNA associated [S. cerevisiae]	CUST_10_PI209196805	custom
78	G7e	-0.35	0.784584	0.826543	G7e pseudogen	CUST_1_PI2010111701	custom
78	G7e	-0.21	0.864537	0.62355	G7e pseudogen	CUST_2_PI2010111701	custom
79	Vars2	0.08	1.05702	0.71625	valyl-tRNA synthetase	A_42_P646976	Agilent
80	G7c	-0.14	0.907519	0.200596	G7c protein	A_44_P325599	Agilent
80	G7c	-0.03	0.97942	0.912095	G7c protein	CUST_26_PI209196805	custom
80	G7c	-0.1	0.933033	0.616703	G7c protein	CUST_27_PI209196805	custom
80	G7c	-0.05	0.965936	0.812696	G7c protein	CUST_28_PI209196805	custom
80	G7c	-0.1	0.933033	0.334949	G7c protein	CUST_29_PI209196805	custom
80	G7c	-0.07	0.952638	0.648628	G7c protein	CUST_30_PI209196805	custom
81	Ng23	0	1	0.997907	Ng23 protein	A_51_P233727	Agilent
82	Msh5	0.01	1.00696	0.951522	mutS homolog 5 (E. coli)	A_43_P23342	Agilent
83	Clic1	0.05	1.03526	0.788599	chloride intracellular channel 1	A_44_P1028007	Agilent
84	Ddah2	0.11	1.07923	0.656438	dimethylarginine dimethylaminohydrolase 2	CUST_1_PI195698222	custom
84	Ddah2	0.17	1.12506	0.368358	dimethylarginine dimethylaminohydrolase 2	CUST_2_PI195698222	custom
84	Ddah2	0.15	1.10957	0.497745	dimethylarginine dimethylaminohydrolase 2	CUST_3_PI195698222	custom
84	Ddah2	0.13	1.09429	0.507793	dimethylarginine dimethylaminohydrolase 2	CUST_4_PI195698222	custom
84	Ddah2	0.12	1.08673	0.501912	dimethylarginine dimethylaminohydrolase 2	CUST_5_PI195698222	custom
85	G6b	-0.01	0.993092	0.879523	G6b protein	A_44_P334847	Agilent
86	Ly6g6c	0.12	1.08673	0.756667	lymphocyte antigen 6 complex, locus G6C	CUST_1_PI195698232	custom
86	Ly6g6c	0.11	1.07923	0.765593	lymphocyte antigen 6 complex, locus G6C	CUST_2_PI195698232	custom
86	Ly6g6c	0.12	1.08673	0.753695	lymphocyte antigen 6 complex, locus G6C	CUST_3_PI195698232	custom
86	Ly6g6c	0.37	1.29235	0.200596	lymphocyte antigen 6 complex, locus G6C	CUST_4_PI195698232	custom
86	Ly6g6c	0.38	1.30134	0.184543	lymphocyte antigen 6 complex, locus G6C	CUST_5_PI195698232	custom
87	Ly6g6d	0.3	1.23114	0.49479	lymphocyte antigen 6 complex, locus G6D	CUST_1_PI195698244	custom
87	Ly6g6d	0.28	1.21419	0.485594	lymphocyte antigen 6 complex, locus G6D	CUST_2_PI195698244	custom
87	Ly6g6d	0.19	1.14076	0.631006	lymphocyte antigen 6 complex, locus G6D	CUST_3_PI195698244	custom
87	Ly6g6d	0.47	1.38511	0.367509	lymphocyte antigen 6 complex, locus G6D	CUST_4_PI195698244	custom
87	Ly6g6d	0.36	1.28343	0.529951	lymphocyte antigen 6 complex, locus G6D	CUST_5_PI195698244	custom
88	Ly6g6e	-1.38	0.384219	0.041566	lymphocyte antigen 6 complex, locus G6E	CUST_1_PI195698246	custom
88	Ly6g6e	-1.42	0.373712	0.0522667	lymphocyte antigen 6 complex, locus G6E	CUST_2_PI195698246	custom
88	Ly6g6e	-1.39	0.381565	0.0623133	lymphocyte antigen 6 complex, locus G6E	CUST_3_PI195698246	custom
88	Ly6g6e	-1.44	0.368567	0.041566	lymphocyte antigen 6 complex, locus G6E	CUST_4_PI195698246	custom
88	Ly6g6e	-1.46	0.363493	0.0433401	lymphocyte antigen 6 complex, locus G6E	CUST_5_PI195698246	custom
89	G6f (Ly6g6f)	-0.15	0.90125	0.283927	lymphocyte antigen 6 complex, locus G6F	CUST_1_PI195701417	custom
89	G6f (Ly6g6f)	0.22	1.16473	0.0964642	lymphocyte antigen 6 complex, locus G6F	CUST_2_PI195701417	custom
89	G6f (Ly6g6f)	-0.02	0.986233	0.896539	lymphocyte antigen 6 complex, locus G6F	CUST_3_PI195701417	custom
89	G6f (Ly6g6f)	0.05	1.03526	0.788655	lymphocyte antigen 6 complex, locus G6F	CUST_4_PI195701417	custom
89	G6f (Ly6g6f)	0.41	1.32869	0.0716356	lymphocyte antigen 6 complex, locus G6F	CUST_5_PI195701417	custom
90	Bat5	-0.6	0.659754	0.0100141	HLA-B associated transcript 5	CUST_1_PI195830595	custom
90	Bat5	-0.48	0.716978	0.0100141	HLA-B associated transcript 5	CUST_2_PI195830595	custom
90	Bat5	-0.54	0.687771	0.0179831	HLA-B associated transcript 5	CUST_3_PI195830595	custom
90	Bat5	-0.53	0.692555	0.0228817	HLA-B associated transcript 5	CUST_4_PI195830595	custom
90	Bat5	-0.58	0.668964	0.0100141	HLA-B associated transcript 5	CUST_5_PI195830595	custom
91	Ly6g5c	-0.18	0.882703	0.418309	lymphocyte antigen 6 complex, locus G5C	A_44_P355842	Agilent
92	Ly6g5b	0.01	1.00696	0.952576	lymphocyte antigen 6 complex, locus G5B	A_44_P111744	Agilent
93	Csnk2b	-0.4	0.757858	0.490653	casein kinase 2, beta subunit	A_44_P453337	Agilent
94	Bat4	-0.06	0.959264	0.798466	Bat4 gene	CUST_1_PI195941286	custom
94	Bat4	0.02	1.01396	0.950004	Bat4 gene	CUST_2_PI195941286	custom
94	Bat4	0	1	0.997907	Bat4 gene	CUST_3_PI195941286	custom
94	Bat4	0.02	1.01396	0.928414	Bat4 gene	CUST_4_PI195941286	custom
94	Bat4	0.04	1.02811	0.869757	Bat4 gene	CUST_5_PI195941286	custom
95	G4	-0.12	0.920188	0.627692	G4 protein	A_44_P327945	Agilent
96	Apom	-0.31	0.806642	0.118802	apolipoprotein M	A_43_P15453	Agilent
97	Bat3	-0.04	0.972655	0.884276	HLA-B-associated transcript 3	A_42_P506345	Agilent
98	Bat2	-0.08	0.946058	0.679855	HLA-B associated transcript 2	CUST_1_PI195941289	custom
98	Bat2	-0.02	0.986233	0.941342	HLA-B associated transcript 2	CUST_2_PI195941289	custom
98	Bat2	-0.07	0.952638	0.788929	HLA-B associated transcript 2	CUST_3_PI195941289	custom
98	Bat2	-0.11	0.926588	0.500706	HLA-B associated transcript 2	CUST_5_PI195941289	custom
98	Bat2	0.05	1.03526	0.632249	HLA-B associated transcript 2	CUST_4_PI195941289	custom
99	E230034O05Rik	-0.06	0.959264	0.499427	E230034O05Rik gene	A_44_P255078	Agilent
100	Aif1	2.83	7.11074	0.0100141	allograft inflammatory factor 1	A_44_P421534	Agilent
101	Ncr3	-0.2	0.870551	0.42997	natural cytotoxicity triggering receptor 3	A_43_P22986	Agilent
102	Lst1	3.32	9.98664	0.0100141	leucocyte specific transcript 1	A_43_P12274	Agilent
103	Ltb	1.15	2.21914	0.0693089	lymphotoxin B	A_42_P550914	Agilent
104	Tnf	0.32	1.24833	0.0923659	tumor necrosis factor	A_43_P11513	Agilent
105	Lta	1.1	2.14355	0.0522667	lymphotoxin A	A_43_P15592	Agilent
106	Nfkbil1	-0.01	0.993092	0.985928	nuclear factor of kappa light polypeptide gene enhancer in B-cells inhibitor-like 1	CUST_1_PI195941300	custom
106	Nfkbil1	0.1	1.07177	0.81167	nuclear factor of kappa light polypeptide gene enhancer in B-cells inhibitor-like 1	CUST_2_PI195941300	custom
106	Nfkbil1	0.1	1.07177	0.800706	nuclear factor of kappa light polypeptide gene enhancer in B-cells inhibitor-like 1	CUST_3_PI195941300	custom
106	Nfkbil1	0.03	1.02101	0.947224	nuclear factor of kappa light polypeptide gene enhancer in B-cells inhibitor-like 1	CUST_4_PI195941300	custom
106	Nfkbil1	0.17	1.12506	0.600694	nuclear factor of kappa light polypeptide gene enhancer in B-cells inhibitor-like 1	CUST_5_PI195941300	custom
107	Atp6v1g2	-0.15	0.90125	0.262238	ATPase, H+ transporting, V1 subunit G isoform 2	A_44_P484719	Agilent
108	Bat1a	-0.56	0.678302	0.0769391	HLA-B-associated transcript 1A	A_42_P784188	Agilent
109	RT1-CE1	0.45	1.36604	0.066806	RT1 class I, CE1	A_44_P513029	Agilent
110	RT1-CE2	0.64	1.55833	0.0277943	RT1 class I, CE2	A_44_P107372	Agilent
111	RT1-CE3	0.96	1.94531	0.0100141	RT1 class I, CE3	A_44_P274061	Agilent
112	RT1-CE4	0.43	1.34723	0.122211	RT1 class I, CE4	A_44_P440514	Agilent
113	RT1-CE5	0.7	1.6245	0.0394988	RT1 class I, CE5	A_44_P172850	Agilent
114	RT1-CE6	0.18	1.13288	0.641347	RT1-CE6 gene	A_44_P547954	Agilent
115	RT1-CE7	0.45	1.36604	0.150329	RT1 class I, CE7	A_42_P511265	Agilent
116	RT1-CE8	0.9	1.86607	0.0277943	RT1 class I, CE8	CUST_1_PI201011245	custom
116	RT1-CE8	0.91	1.87905	0.0100141	RT1 class I, CE8	CUST_2_PI201011245	custom
116	RT1-CE8	0.78	1.71713	0.0228817	RT1 class I, CE8	CUST_3_PI201011245	custom
116	RT1-CE8	0.84	1.79005	0.0100141	RT1 class I, CE8	CUST_4_PI201011245	custom
116	RT1-CE8	0.79	1.72907	0.0149333	RT1 class I, CE8	CUST_5_PI201011245	custom
117	RT1-CE9	0.8	1.7411	0.0315259	RT1 class I, CE9	CUST_1_PI201011241	custom
117	RT1-CE9	0.35	1.27456	0.174472	RT1 class I, CE9	CUST_2_PI201011241	custom
117	RT1-CE9	0.74	1.67018	0.0539093	RT1 class I, CE9	CUST_3_PI201011241	custom
117	RT1-CE9	0.24	1.18099	0.369776	RT1 class I, CE9	CUST_4_PI201011241	custom
117	RT1-CE9	0.81	1.75321	0.0372948	RT1 class I, CE9	CUST_5_PI201011241	custom
118	RT1-CE10	4.09	17.0299	0.0100141	RT1 class I, CE10	A_44_P389019	Agilent
119	RT1-CE11	0.28	1.21419	0.286705	RT1 class I, CE11	CUST_1_PI195941302	custom
119	RT1-CE11	0.65	1.56917	0.0315259	RT1 class I, CE11	CUST_2_PI195941302	custom
119	RT1-CE11	0.22	1.16473	0.263838	RT1 class I, CE11	CUST_3_PI195941302	custom
119	RT1-CE11	0.16	1.11729	0.39566	RT1 class I, CE11	CUST_4_PI195941302	custom
119	RT1-CE11	0.38	1.30134	0.0979799	RT1 class I, CE11	CUST_5_PI195941302	custom
120	RT1-CE12	0.43	1.34723	0.17104	RT1 class I, CE12	CUST_1_PI195941305	custom
120	RT1-CE12	-0.1	0.933033	0.450308	RT1 class I, CE12	CUST_2_PI195941305	custom
120	RT1-CE12	0.34	1.26576	0.104286	RT1 class I, CE12	CUST_3_PI195941305	custom
120	RT1-CE12	0.04	1.02811	0.857356	RT1 class I, CE12	CUST_4_PI195941305	custom
120	RT1-CE12	0.56	1.47427	0.0309527	RT1 class I, CE12	CUST_5_PI195941305	custom
121	RT1-CE13	-0.42	0.747425	0.192321	RT1 class I, CE13	CUST_1_PI197795816	custom
121	RT1-CE13	-0.46	0.726986	0.211614	RT1 class I, CE13	CUST_2_PI197795816	custom
121	RT1-CE13	0.37	1.29235	0.10767	RT1 class I, CE13	CUST_3_PI197795816	custom
121	RT1-CE13	0.38	1.30134	0.1263	RT1 class I, CE13	CUST_4_PI197795816	custom
121	RT1-CE13	0.4	1.31951	0.0751656	RT1 class I, CE13	CUST_5_PI197795816	custom
122	RT1-CE14	0.39	1.31039	0.107599	RT1 class I, CE14	CUST_1_PI195941310	custom
122	RT1-CE14	0.35	1.27456	0.147071	RT1 class I, CE14	CUST_2_PI195941310	custom
122	RT1-CE14	0.3	1.23114	0.162578	RT1 class I, CE14	CUST_3_PI195941310	custom
122	RT1-CE14	0.25	1.18921	0.252897	RT1 class I, CE14	CUST_4_PI195941310	custom
122	RT1-CE14	0.25	1.18921	0.273547	RT1 class I, CE14	CUST_5_PI195941310	custom
123	RT1-CE15	0.28	1.21419	0.208472	RT1 class I, CE15	CUST_1_PI195941312	custom
123	RT1-CE15	0.26	1.19748	0.221008	RT1 class I, CE15	CUST_2_PI195941312	custom
123	RT1-CE15	0.3	1.23114	0.139471	RT1 class I, CE15	CUST_3_PI195941312	custom
123	RT1-CE15	0.29	1.22264	0.17953	RT1 class I, CE15	CUST_4_PI195941312	custom
123	RT1-CE15	0.35	1.27456	0.115659	RT1 class I, CE15	CUST_5_PI195941312	custom
124	RT1-CE16	0.54	1.45397	0.0325299	RT1 class I, CE16 (RT1 class Ib, locus Cl)	A_44_P867246	Agilent
124	RT1-CE16	0.78	1.71713	0.0206352	RT1 class I, CE16 (RT1 class Ib, locus Cl)	A_44_P554925	Agilent
125	Pou5f1	0.02	1.01396	0.855237	POU domain, class 5, transcription factor 1	CUST_1_PI195941317	custom
125	Pou5f1	-0.12	0.920188	0.597717	POU domain, class 5, transcription factor 1	CUST_2_PI195941317	custom
125	Pou5f1	0.07	1.04972	0.709942	POU domain, class 5, transcription factor 1	CUST_3_PI195941317	custom
125	Pou5f1	0.15	1.10957	0.2432	POU domain, class 5, transcription factor 1	CUST_4_PI195941317	custom
125	Pou5f1	-0.07	0.952638	0.594593	POU domain, class 5, transcription factor 1	CUST_5_PI195941317	custom
126	Tcf19	-0.19	0.876606	0.52124	transcription factor 19	A_42_P591665	Agilent
127	Hcr	-0.19	0.876606	0.120177	HCR (a-helix coiled-coil rod homolog)	A_52_P669964	Agilent
127	Hcr	-0.26	0.835088	0.211797	HCR (a-helix coiled-coil rod homolog)	CUST_11_PI209196805	custom
127	Hcr	-0.26	0.835088	0.20299	HCR (a-helix coiled-coil rod homolog)	CUST_12_PI209196805	custom
127	Hcr	-0.25	0.840896	0.24613	HCR (a-helix coiled-coil rod homolog)	CUST_13_PI209196805	custom
127	Hcr	-0.16	0.895025	0.365041	HCR (a-helix coiled-coil rod homolog)	CUST_14_PI209196805	custom
127	Hcr	-0.15	0.90125	0.519295	HCR (a-helix coiled-coil rod homolog)	CUST_15_PI209196805	custom
128	Spr1	1.26	2.39496	0.0206352	psoriasis susceptibility 1 candidate 2 (human)	A_66_P100662	Agilent
128	Spr1	1.39	2.62079	0.0179831	psoriasis susceptibility 1 candidate 2 (human)	A_51_P212958	Agilent
128	Spr1	1.36	2.56685	0.0206352	psoriasis susceptibility 1 candidate 2 (human)	A_51_P212956	Agilent
128	Spr1	1.5	2.82843	0.0100141	psoriasis susceptibility 1 candidate 2 (human)	CUST_56_PI209196805	custom
128	Spr1	1.52	2.86791	0.0100141	psoriasis susceptibility 1 candidate 2 (human)	CUST_57_PI209196805	custom
128	Spr1	1.51	2.8481	0.0100141	psoriasis susceptibility 1 candidate 2 (human)	CUST_58_PI209196805	custom
128	Spr1	1.5	2.82843	0.0100141	psoriasis susceptibility 1 candidate 2 (human)	CUST_59_PI209196805	custom
128	Spr1	1.58	2.9897	0.0100141	psoriasis susceptibility 1 candidate 2 (human)	CUST_60_PI209196805	custom
129	Cdsn	0.37	1.29235	0.273236	corneodesmosin	CUST_1_PI201011238	custom
129	Cdsn	0.84	1.79005	0.0100141	corneodesmosin	CUST_2_PI201011238	custom
129	Cdsn	0.38	1.30134	0.218421	corneodesmosin	CUST_3_PI201011238	custom
129	Cdsn	0.32	1.24833	0.375356	corneodesmosin	CUST_4_PI201011238	custom
129	Cdsn	0.4	1.31951	0.176873	corneodesmosin	CUST_5_PI201011238	custom
130	Stg	0.13	1.09429	0.432723	Stg protein	A_44_P161038	Agilent
130	Stg	0.06	1.04247	0.825787	Stg protein	A_43_P12304	Agilent
131	CB741658	-0.09	0.939523	0.391197	CB741658 gene	CUST_1_PI197795805	custom
131	CB741658	0.05	1.03526	0.599017	CB741658 gene	CUST_2_PI197795805	custom
131	CB741658	-0.05	0.965936	0.629869	CB741658 gene	CUST_3_PI197795805	custom
131	CB741658	-0.03	0.97942	0.749796	CB741658 gene	CUST_4_PI197795805	custom
131	CB741658	-0.05	0.965936	0.570422	CB741658 gene	CUST_5_PI197795805	custom
132	Dpcr1	-0.11	0.926588	0.353993	diffuse panbronchiolitis critical region 1 (human)	A_66_P112041	Agilent
132	Dpcr1	-0.17	0.888843	0.0877352	diffuse panbronchiolitis critical region 1 (human)	CUST_36_PI209196805	custom
132	Dpcr1	-0.1	0.933033	0.442599	diffuse panbronchiolitis critical region 1 (human)	CUST_37_PI209196805	custom
132	Dpcr1	-0.11	0.926588	0.25845	diffuse panbronchiolitis critical region 1 (human)	CUST_38_PI209196805	custom
132	Dpcr1	-0.14	0.907519	0.243523	diffuse panbronchiolitis critical region 1 (human)	CUST_39_PI209196805	custom
132	Dpcr1	-0.04	0.972655	0.747441	diffuse panbronchiolitis critical region 1 (human)	CUST_40_PI209196805	custom
133	E030032D13Rik	-0.24	0.846745	0.0701242	E030032D13Rik gene	A_44_P341977	Agilent
134	Kiaa1885	-0.08	0.946058	0.586727	KIAA1885 protein	A_44_P1007561	Agilent
135	Gtf2h4	-0.09	0.939523	0.753695	general transcription factor II H, polypeptide 4	CUST_1_PI197795807	custom
135	Gtf2h4	-0.03	0.97942	0.94097	general transcription factor II H, polypeptide 4	CUST_2_PI197795807	custom
135	Gtf2h4	-0.12	0.920188	0.708958	general transcription factor II H, polypeptide 4	CUST_3_PI197795807	custom
135	Gtf2h4	-0.02	0.986233	0.95518	general transcription factor II H, polypeptide 4	CUST_4_PI197795807	custom
135	Gtf2h4	-0.06	0.959264	0.850126	general transcription factor II H, polypeptide 4	CUST_5_PI197795807	custom
136	Ddr1	-0.18	0.882703	0.149919	discoidin domain receptor family, member 1	A_44_P515494	Agilent
137	CB707485l	-0.01	0.993092	0.956054	gene corresponding to rat EST CB707485	CUST_1_PI201011227	custom
137	CB707485l	0.08	1.05702	0.537875	gene corresponding to rat EST CB707485	CUST_2_PI201011227	custom
137	CB707485l	0.04	1.02811	0.795265	gene corresponding to rat EST CB707485	CUST_3_PI201011227	custom
137	CB707485l	0.07	1.04972	0.525903	gene corresponding to rat EST CB707485	CUST_4_PI201011227	custom
137	CB707485l	-0.08	0.946058	0.718986	gene corresponding to rat EST CB707485	CUST_5_PI201011227	custom
138	Ier3	0.87	1.82766	0.0228817	immediate early response 3	A_42_P515405	Agilent
139	Flot1	0.04	1.02811	0.890102	flotillin 1	A_44_P1023498	Agilent
140	Tubb5	0.16	1.11729	0.287463	tubulin, beta 5	A_44_P825566	Agilent
141	Kiaa0170 (Mdc1)	0.02	1.01396	0.910776	mediator of DNA damage checkpoint 1	A_42_P627572	Agilent
142	Nrm	-0.06	0.959264	0.803071	nurim (nuclear envelope membrane protein)	CUST_1_PI197795809	custom
142	Nrm	-0.11	0.926588	0.662161	nurim (nuclear envelope membrane protein)	CUST_2_PI197795809	custom
142	Nrm	-0.2	0.870551	0.338401	nurim (nuclear envelope membrane protein)	CUST_3_PI197795809	custom
142	Nrm	-0.05	0.965936	0.85512	nurim (nuclear envelope membrane protein)	CUST_4_PI197795809	custom
142	Nrm	0.03	1.02101	0.850365	nurim (nuclear envelope membrane protein)	CUST_5_PI197795809	custom
143	Kiaa1949	0.42	1.33793	0.0480904	KIAA1949 protein	CUST_1_PI201011218	custom
143	Kiaa1949	0.49	1.40444	0.0456907	KIAA1949 protein	CUST_2_PI201011218	custom
143	Kiaa1949	0.33	1.25701	0.137798	KIAA1949 protein	CUST_3_PI201011218	custom
143	Kiaa1949	0.39	1.31039	0.099294	KIAA1949 protein	CUST_4_PI201011218	custom
143	Kiaa1949	0.34	1.26576	0.118433	KIAA1949 protein	CUST_5_PI201011218	custom
144	Ddx16	0.04	1.02811	0.895389	DEAH (Asp-Glu-Ala-His) box polypeptide 16	A_44_P379461	Agilent
144	Ddx16	-0.27	0.82932	0.079711	DEAH (Asp-Glu-Ala-His) box polypeptide 16	A_43_P20689	Agilent
145	Mgc15854 (RGD1302996)	0.12	1.08673	0.509412	hypothetical protein MGC15854	A_42_P508754	Agilent
145	Mgc15854 (RGD1302996)	0.05	1.03526	0.828978	hypothetical protein MGC15854	A_44_P1002280	Agilent
146	Flj13158 (RGD1303066)	-0.25	0.840896	0.0832204	hypothetical protein FLJ13158	A_44_P278509	Agilent
146	Flj13158 (RGD1303066)	-0.57	0.673617	0.0378311	hypothetical protein FLJ13158	A_44_P654250	Agilent
147	Mrps18b	0.52	1.43396	0.0473797	mitochondrial ribosomal protein S18B	CUST_1_PI197795811	custom
147	Mrps18b	0.49	1.40444	0.0378311	mitochondrial ribosomal protein S18B	CUST_2_PI197795811	custom
147	Mrps18b	0.57	1.48452	0.0267193	mitochondrial ribosomal protein S18B	CUST_3_PI197795811	custom
147	Mrps18b	0.59	1.50525	0.0365126	mitochondrial ribosomal protein S18B	CUST_4_PI197795811	custom
147	Mrps18b	0.62	1.53688	0.025409	mitochondrial ribosomal protein S18B	CUST_5_PI197795811	custom
148	Ppp1r10	0.49	1.40444	0.158209	protein phosphatase 1, regulatory subunit 10	A_42_P497323	Agilent
149	Abcf1	0.46	1.37554	0.0832204	ATP-binding cassette, sub-family F (GCN20), member 1	CUST_46_PI209196805	custom
149	Abcf1	0.44	1.3566	0.186302	ATP-binding cassette, sub-family F (GCN20), member 1	CUST_47_PI209196805	custom
149	Abcf1	0.34	1.26576	0.279718	ATP-binding cassette, sub-family F (GCN20), member 1	CUST_48_PI209196805	custom
149	Abcf1	0.3	1.23114	0.318834	ATP-binding cassette, sub-family F (GCN20), member 1	CUST_49_PI209196805	custom
149	Abcf1	0.34	1.26576	0.218008	ATP-binding cassette, sub-family F (GCN20), member 1	CUST_50_PI209196805	custom
150	Cat56 (Prr3)	-0.01	0.993092	0.979086	proline-rich polypeptide 3	A_44_P299349	Agilent
151	Gnl1	0.05	1.03526	0.894432	guanine nucleotide binding protein, related sequence 1	A_65_P05751	Agilent
151	Gnl1	-0.04	0.972655	0.669768	guanine nucleotide binding protein, related sequence 1	A_66_P118660	Agilent
151	Gnl1	0.02	1.01396	0.949595	guanine nucleotide binding protein, related sequence 1	A_51_P102809	Agilent
151	Gnl1	-0.15	0.90125	0.509297	guanine nucleotide binding protein, related sequence 1	A_51_P102814	Agilent
151	Gnl1	0.07	1.04972	0.80934	guanine nucleotide binding protein, related sequence 1	A_52_P491766	Agilent
151	Gnl1	-0.24	0.846745	0.270795	guanine nucleotide binding protein, related sequence 1	CUST_41_PI209196805	custom
151	Gnl1	-0.17	0.888843	0.420522	guanine nucleotide binding protein, related sequence 1	CUST_42_PI209196805	custom
151	Gnl1	0.03	1.02101	0.931146	guanine nucleotide binding protein, related sequence 1	CUST_43_PI209196805	custom
151	Gnl1	0.02	1.01396	0.94484	guanine nucleotide binding protein, related sequence 1	CUST_44_PI209196805	custom
151	Gnl1	0.03	1.02101	0.885285	guanine nucleotide binding protein, related sequence 1	CUST_45_PI209196805	custom
152	RT1-T24-1	0.25	1.18921	0.203973	RT1 class I, T24, gene 1	A_44_P187530	Agilent
153	RT1-T24-2	-0.01	0.993092	0.953073	RT1 class I, T24, gene 2	A_44_P215023	Agilent
154	RT1-T24-3	0.31	1.23971	0.154013	RT1 class I, T24, gene 3	CUST_1_PI201011214	custom
154	RT1-T24-3	0.42	1.33793	0.033634	RT1 class I, T24, gene 3	CUST_2_PI201011214	custom
154	RT1-T24-3	0.27	1.20581	0.145439	RT1 class I, T24, gene 3	CUST_3_PI201011214	custom
154	RT1-T24-3	0.31	1.23971	0.084679	RT1 class I, T24, gene 3	CUST_4_PI201011214	custom
154	RT1-T24-3	0.08	1.05702	0.603008	RT1 class I, T24, gene 3	CUST_5_PI201011214	custom
155	RT1-T24-4	0.57	1.48452	0.0345414	RT1 class I, T24, gene 4	CUST_1_PI197795813	custom
155	RT1-T24-4	0.76	1.69349	0.0206352	RT1 class I, T24, gene 4	CUST_2_PI197795813	custom
155	RT1-T24-4	0.72	1.64718	0.0206352	RT1 class I, T24, gene 4	CUST_3_PI197795813	custom
155	RT1-T24-4	0.39	1.31039	0.0610726	RT1 class I, T24, gene 4	CUST_4_PI197795813	custom
155	RT1-T24-4	0.51	1.42405	0.0938766	RT1 class I, T24, gene 4	CUST_5_PI197795813	custom
156	RT-BM1 (RT1-S3)	1.06	2.08493	0.041566	RT1 class I, RT-BM1	A_44_P454420	Agilent
157	RT1-N3	0.2	1.1487	0.389048	RT1 class I, N3	A_42_P521707	Agilent
158	RT1-O1	-0.03	0.97942	0.8512	RT1 class I, O1	CUST_1_PI197795863	custom
158	RT1-O1	-0.05	0.965936	0.626149	RT1 class I, O1	CUST_2_PI197795863	custom
158	RT1-O1	0.08	1.05702	0.312774	RT1 class I, O1	CUST_3_PI197795863	custom
158	RT1-O1	0.01	1.00696	0.890401	RT1 class I, O1	CUST_4_PI197795863	custom
158	RT1-O1	-0.15	0.90125	0.346831	RT1 class I, O1	CUST_5_PI197795863	custom
159	RT1-S2	-0.31	0.806642	0.243652	RT1 class I, S2	CUST_1_PI2010111700	custom
159	RT1-S2	-0.25	0.840896	0.276458	RT1 class I, S2	CUST_5_PI2010111700	custom
160	RT1-N2	0.06	1.04247	0.722503	RT1 class I, N2	CUST_1_PI197795818	custom
160	RT1-N2	-0.02	0.986233	0.914166	RT1 class I, N2	CUST_2_PI197795818	custom
160	RT1-N2	0.09	1.06437	0.606138	RT1 class I, N2	CUST_3_PI197795818	custom
160	RT1-N2	0.01	1.00696	0.957481	RT1 class I, N2	CUST_4_PI197795818	custom
160	RT1-N2	0.01	1.00696	0.948121	RT1 class I, N2	CUST_5_PI197795818	custom
160	RT1-N2	0.02	1.01396	0.912212	RT1 class I, N2	A_44_P379367	Agilent
161	RT1-O2	-0.38	0.768438	0.226198	RT1 class I, O2	CUST_1_PI201011211	custom
161	RT1-O2	0.57	1.48452	0.0345414	RT1 class I, O2	CUST_2_PI201011211	custom
161	RT1-O2	-0.09	0.939523	0.633038	RT1 class I, O2	CUST_3_PI201011211	custom
161	RT1-O2	0.55	1.46409	0.0423834	RT1 class I, O2	CUST_4_PI201011211	custom
161	RT1-O2	0.22	1.16473	0.338913	RT1 class I, O2	CUST_5_PI201011211	custom
162	RT1-O3	-0.3	0.812252	0.2438	RT1 class I, O3	CUST_1_PI201011202	custom
162	RT1-O3	-0.13	0.913831	0.546808	RT1 class I, O3	CUST_2_PI201011202	custom
162	RT1-O3	0.5	1.41421	0.0546	RT1 class I, O3	CUST_3_PI201011202	custom
162	RT1-O3	0.5	1.41421	0.0456907	RT1 class I, O3	CUST_4_PI201011202	custom
162	RT1-O3	0.23	1.17283	0.297455	RT1 class I, O3	CUST_5_PI201011202	custom
163	RT1-V1	0.1	1.07177	0.515283	RT1 class I, V1	CUST_1_PI201011196	custom
163	RT1-V1	0.05	1.03526	0.661431	RT1 class I, V1	CUST_2_PI201011196	custom
163	RT1-V1	0.03	1.02101	0.80176	RT1 class I, V1	CUST_3_PI201011196	custom
163	RT1-V1	0.03	1.02101	0.726486	RT1 class I, V1	CUST_4_PI201011196	custom
163	RT1-V1	0.11	1.07923	0.321869	RT1 class I, V1	CUST_5_PI201011196	custom
164	RT1-T18	0.12	1.08673	0.501912	histocompatibility 2, T region locus 18	A_44_P358361	Agilent
164	RT1-T18	0.67	1.59107	0.0828441	histocompatibility 2, T region locus 18	A_44_P358358	Agilent
165	RT1-P1	0.42	1.33793	0.17953	RT1 class I, P1	CUST_1_PI201011193	custom
165	RT1-P1	0.43	1.34723	0.189735	RT1 class I, P1	CUST_2_PI201011193	custom
165	RT1-P1	0.33	1.25701	0.301211	RT1 class I, P1	CUST_3_PI201011193	custom
165	RT1-P1	0.38	1.30134	0.204884	RT1 class I, P1	CUST_4_PI201011193	custom
165	RT1-P1	0.31	1.23971	0.295083	RT1 class I, P1	CUST_5_PI201011193	custom
166	RT1-V2	0.02	1.01396	0.851677	RT1 class I, V2	CUST_1_PI201011189	custom
166	RT1-V2	0.07	1.04972	0.393439	RT1 class I, V2	CUST_2_PI201011189	custom
166	RT1-V2	0.01	1.00696	0.960608	RT1 class I, V2	CUST_3_PI201011189	custom
166	RT1-V2	-0.01	0.993092	0.945493	RT1 class I, V2	CUST_4_PI201011189	custom
166	RT1-V2	0.06	1.04247	0.616107	RT1 class I, V2	CUST_5_PI201011189	custom
167	RT1-P2	0.14	1.10191	0.256144	RT1 class I, P2	CUST_1_PI201011184	custom
167	RT1-P2	-0.01	0.993092	0.959902	RT1 class I, P2	CUST_2_PI201011184	custom
167	RT1-P2	-0.03	0.97942	0.770494	RT1 class I, P2	CUST_3_PI201011184	custom
167	RT1-P2	0.01	1.00696	0.928414	RT1 class I, P2	CUST_4_PI201011184	custom
167	RT1-P2	-0.03	0.97942	0.847722	RT1 class I, P2	CUST_5_PI201011184	custom
168	Flj22638 (Rpp21)	0.1	1.07177	0.682607	ribonuclease P 21 subunit	A_44_P1017763	Agilent
168	Flj22638 (Rpp21)	-0.02	0.986233	0.89969	ribonuclease P 21 subunit	A_44_P1017757	Agilent
169	Trim39	-0.32	0.80107	0.120986	tripartite motif-containing 39	A_44_P245427	Agilent
170	RT1-M10-1	0.02	1.01396	0.867493	RT1 class I, M10, gene 1	CUST_1_PI201011161	custom
170	RT1-M10-1	-0.19	0.876606	0.170684	RT1 class I, M10, gene 1	CUST_2_PI201011161	custom
170	RT1-M10-1	0.03	1.02101	0.795425	RT1 class I, M10, gene 1	CUST_3_PI201011161	custom
170	RT1-M10-1	-0.01	0.993092	0.916069	RT1 class I, M10, gene 1	CUST_4_PI201011161	custom
170	RT1-M10-1	-0.04	0.972655	0.677864	RT1 class I, M10, gene 1	CUST_5_PI201011161	custom
171	RT1-M10-2	-0.09	0.939523	0.298736	RT1 class I, M10, gene 2	CUST_1_PI201011180	custom
171	RT1-M10-2	-0.06	0.959264	0.656911	RT1 class I, M10, gene 2	CUST_2_PI201011180	custom
171	RT1-M10-2	-0.01	0.993092	0.937451	RT1 class I, M10, gene 2	CUST_3_PI201011180	custom
171	RT1-M10-2	0.03	1.02101	0.754485	RT1 class I, M10, gene 2	CUST_4_PI201011180	custom
171	RT1-M10-2	-0.02	0.986233	0.805318	RT1 class I, M10, gene 2	CUST_5_PI201011180	custom
172	RT1-M1-1	-0.01	0.993092	0.935791	RT1 class I, M1, gene 1	CUST_1_PI201011178	custom
172	RT1-M1-1	-0.11	0.926588	0.444458	RT1 class I, M1, gene 1	CUST_2_PI201011178	custom
172	RT1-M1-1	0.54	1.45397	0.0277943	RT1 class I, M1, gene 1	CUST_3_PI201011178	custom
172	RT1-M1-1	-0.17	0.888843	0.163244	RT1 class I, M1, gene 1	CUST_4_PI201011178	custom
172	RT1-M1-1	-0.05	0.965936	0.783871	RT1 class I, M1, gene 1	CUST_5_PI201011178	custom
173	RT1-M1-2	-0.11	0.926588	0.347858	RT1 class I, M1, gene 2	CUST_1_PI197795822	custom
173	RT1-M1-2	-0.22	0.858565	0.107832	RT1 class I, M1, gene 2	CUST_2_PI197795822	custom
173	RT1-M1-2	-0.03	0.97942	0.700027	RT1 class I, M1, gene 2	CUST_3_PI197795822	custom
173	RT1-M1-2	-0.02	0.986233	0.832467	RT1 class I, M1, gene 2	CUST_4_PI197795822	custom
173	RT1-M1-2	0	1	0.991023	RT1 class I, M1, gene 2	CUST_5_PI197795822	custom
174	RT1-M1-3	-0.1	0.933033	0.233768	RT1 class I, M1, gene 3	CUST_1_PI201011175	custom
174	RT1-M1-3	-0.02	0.986233	0.91639	RT1 class I, M1, gene 3	CUST_2_PI201011175	custom
174	RT1-M1-3	-0.01	0.993092	0.924624	RT1 class I, M1, gene 3	CUST_3_PI201011175	custom
174	RT1-M1-3	0.03	1.02101	0.790145	RT1 class I, M1, gene 3	CUST_4_PI201011175	custom
174	RT1-M1-3	-0.09	0.939523	0.280509	RT1 class I, M1, gene 3	CUST_5_PI201011175	custom
175	RT1-M1-4	-0.23	0.852635	0.12606	RT1 class I, M1, gene 4	A_44_P213221	Agilent
176	RT1-M1-5	0.04	1.02811	0.700128	RT1 class I, M1, gene 5	A_44_P506413	Agilent
177	RT1-M7	-0.08	0.946058	0.310916	RT1 class I, M7	CUST_1_PI201011173	custom
177	RT1-M7	-0.3	0.812252	0.0433401	RT1 class I, M7	CUST_2_PI201011173	custom
177	RT1-M7	0.04	1.02811	0.572705	RT1 class I, M7	CUST_3_PI201011173	custom
177	RT1-M7	-0.05	0.965936	0.715376	RT1 class I, M7	CUST_4_PI201011173	custom
177	RT1-M7	-0.32	0.80107	0.116189	RT1 class I, M7	CUST_5_PI201011173	custom
178	RT1-M8	-0.23	0.852635	0.0653855	RT1 class I, M8	CUST_1_PI201011170	custom
178	RT1-M8	-0.04	0.972655	0.616791	RT1 class I, M8	CUST_2_PI201011170	custom
178	RT1-M8	-0.31	0.806642	0.165549	RT1 class I, M8	CUST_3_PI201011170	custom
178	RT1-M8	-0.22	0.858565	0.276618	RT1 class I, M8	CUST_5_PI201011170	custom
178	RT1-M8	0.01	1.00696	0.993286	RT1 class I, M8	CUST_4_PI201011170	custom
179	RT1-M10-3	-0.02	0.986233	0.907118	RT1 class I, M10, gene 3	CUST_1_PI201011167	custom
179	RT1-M10-3	-0.27	0.82932	0.0423834	RT1 class I, M10, gene 3	CUST_2_PI201011167	custom
179	RT1-M10-3	-0.06	0.959264	0.67298	RT1 class I, M10, gene 3	CUST_3_PI201011167	custom
179	RT1-M10-3	-0.04	0.972655	0.61609	RT1 class I, M10, gene 3	CUST_4_PI201011167	custom
179	RT1-M10-3	-0.06	0.959264	0.587784	RT1 class I, M10, gene 3	CUST_5_PI201011167	custom
180	RT1-M10-4	0.08	1.05702	0.435147	RT1 class I, M10, gene 4	CUST_1_PI197795820	custom
180	RT1-M10-4	0.09	1.06437	0.405681	RT1 class I, M10, gene 4	CUST_2_PI197795820	custom
180	RT1-M10-4	0.26	1.19748	0.321282	RT1 class I, M10, gene 4	CUST_3_PI197795820	custom
180	RT1-M10-4	-0.62	0.650671	0.0539093	RT1 class I, M10, gene 4	CUST_4_PI197795820	custom
180	RT1-M10-4	0.07	1.04972	0.619456	RT1 class I, M10, gene 4	CUST_5_PI197795820	custom
181	Trim26	-0.04	0.972655	0.867603	tripartite motif-containing 26	CUST_1_PI197795824	custom
181	Trim26	-0.04	0.972655	0.811267	tripartite motif-containing 26	CUST_2_PI197795824	custom
181	Trim26	-0.2	0.870551	0.137901	tripartite motif-containing 26	CUST_3_PI197795824	custom
181	Trim26	0.07	1.04972	0.677924	tripartite motif-containing 26	CUST_4_PI197795824	custom
181	Trim26	-0.01	0.993092	0.975609	tripartite motif-containing 26	CUST_5_PI197795824	custom
182	Trim15	-0.99	0.503478	0.0539093	tripartite motif-containing 15	CUST_1_PI201011159	custom
182	Trim15	-0.96	0.514057	0.0721533	tripartite motif-containing 15	CUST_2_PI201011159	custom
182	Trim15	-0.9	0.535887	0.0858134	tripartite motif-containing 15	CUST_3_PI201011159	custom
182	Trim15	-0.83	0.562529	0.0653855	tripartite motif-containing 15	CUST_4_PI201011159	custom
182	Trim15	-1.02	0.493116	0.0603415	tripartite motif-containing 15	CUST_5_PI201011159	custom
183	Trim10	-0.26	0.835088	0.241841	tripartite motif protein 10	CUST_1_PI197795826	custom
183	Trim10	-0.18	0.882703	0.501634	tripartite motif protein 10	CUST_2_PI197795826	custom
183	Trim10	-0.15	0.90125	0.547061	tripartite motif protein 10	CUST_3_PI197795826	custom
183	Trim10	-0.26	0.835088	0.246265	tripartite motif protein 10	CUST_4_PI197795826	custom
183	Trim10	-0.2	0.870551	0.22901	tripartite motif protein 10	CUST_5_PI197795826	custom
184	Trim40	-0.22	0.858565	0.0922601	tripartite motif-containing 40	CUST_1_PI209196805	custom
184	Trim40	0	1	0.966408	tripartite motif-containing 40	CUST_2_PI209196805	custom
184	Trim40	0.08	1.05702	0.587835	tripartite motif-containing 40	CUST_3_PI209196805	custom
184	Trim40	-0.06	0.959264	0.619054	tripartite motif-containing 40	CUST_4_PI209196805	custom
184	Trim40	-0.08	0.946058	0.474818	tripartite motif-containing 40	CUST_5_PI209196805	custom
185	Trim31	-0.04	0.972655	0.852867	tripartite motif-containing 31	A_51_P490840	Agilent
185	Trim31	-0.04	0.972655	0.756667	tripartite motif-containing 31	CUST_21_PI209196805	custom
185	Trim31	0	1	0.998038	tripartite motif-containing 31	CUST_22_PI209196805	custom
185	Trim31	-0.06	0.959264	0.513322	tripartite motif-containing 31	CUST_23_PI209196805	custom
185	Trim31	-0.16	0.895025	0.195776	tripartite motif-containing 31	CUST_24_PI209196805	custom
185	Trim31	-0.04	0.972655	0.735127	tripartite motif-containing 31	CUST_25_PI209196805	custom
186	1700031A10Rik	-0.14	0.907519	0.495031	gene corresponding to Riken clone 1700031A10	A_52_P515192	Agilent
186	1700031A10Rik	-0.1	0.933033	0.270275	gene corresponding to Riken clone 1700031A10	CUST_31_PI209196805	custom
186	1700031A10Rik	-0.13	0.913831	0.337335	gene corresponding to Riken clone 1700031A10	CUST_32_PI209196805	custom
186	1700031A10Rik	-0.08	0.946058	0.559804	gene corresponding to Riken clone 1700031A10	CUST_33_PI209196805	custom
186	1700031A10Rik	-0.02	0.986233	0.903392	gene corresponding to Riken clone 1700031A10	CUST_34_PI209196805	custom
186	1700031A10Rik	-0.05	0.965936	0.717809	gene corresponding to Riken clone 1700031A10	CUST_35_PI209196805	custom
187	Rnf39	0.05	1.03526	0.660465	Ring finger protein Lirf	CUST_1_PI195698208	custom
187	Rnf39	0.06	1.04247	0.579345	Ring finger protein Lirf	CUST_2_PI195698208	custom
187	Rnf39	-0.02	0.986233	0.855237	Ring finger protein Lirf	CUST_3_PI195698208	custom
187	Rnf39	-0.28	0.823591	0.0578869	Ring finger protein Lirf	CUST_4_PI195698208	custom
187	Rnf39	-0.06	0.959264	0.626355	Ring finger protein Lirf	CUST_5_PI195698208	custom
188	Ppp1r11	0.14	1.10191	0.541689	protein phosphatase 1, regulatory (inhibitor) subunit 11	CUST_1_PI197795829	custom
188	Ppp1r11	0.14	1.10191	0.491693	protein phosphatase 1, regulatory (inhibitor) subunit 11	CUST_2_PI197795829	custom
188	Ppp1r11	0.1	1.07177	0.621341	protein phosphatase 1, regulatory (inhibitor) subunit 11	CUST_3_PI197795829	custom
188	Ppp1r11	0.13	1.09429	0.461479	protein phosphatase 1, regulatory (inhibitor) subunit 11	CUST_4_PI197795829	custom
188	Ppp1r11	0.09	1.06437	0.67111	protein phosphatase 1, regulatory (inhibitor) subunit 11	CUST_5_PI197795829	custom
189	Znrd1	0.22	1.16473	0.387929	zinc ribbon domain containing, 1	A_44_P404931	Agilent
190	Tctex4	-0.2	0.870551	0.24966	t-complex testis-expressed 4, rat homologue	CUST_1_PI201011154	custom
190	Tctex4	-0.1	0.933033	0.652015	t-complex testis-expressed 4, rat homologue	CUST_2_PI201011154	custom
190	Tctex4	-0.02	0.986233	0.972815	t-complex testis-expressed 4, rat homologue	CUST_3_PI201011154	custom
190	Tctex4	-0.14	0.907519	0.770494	t-complex testis-expressed 4, rat homologue	CUST_4_PI201011154	custom
190	Tctex4	-0.18	0.882703	0.695866	t-complex testis-expressed 4, rat homologue	CUST_5_PI201011154	custom
191	RT1-M6-2	0.29	1.22264	0.223243	RT1 class I, M6, gene 2	A_44_P309052	Agilent
192	RT1-M6-1	0.25	1.18921	0.1939	RT1 class I, M6, gene 1	CUST_1_PI197795831	custom
192	RT1-M6-1	0.14	1.10191	0.241889	RT1 class I, M6, gene 1	CUST_2_PI197795831	custom
192	RT1-M6-1	0.09	1.06437	0.574214	RT1 class I, M6, gene 1	CUST_3_PI197795831	custom
192	RT1-M6-1	0.15	1.10957	0.270686	RT1 class I, M6, gene 1	CUST_4_PI197795831	custom
192	RT1-M6-1	0.13	1.09429	0.512432	RT1 class I, M6, gene 1	CUST_5_PI197795831	custom
193	RT1-M4	-0.05	0.965936	0.637901	RT1 class I, M4	A_44_P260445	Agilent
193	RT1-M4	-0.03	0.97942	0.888776	RT1 class I, M4	CUST_1_PI201011151	custom
193	RT1-M4	0.01	1.00696	0.969445	RT1 class I, M4	CUST_2_PI201011151	custom
193	RT1-M4	0.25	1.18921	0.253596	RT1 class I, M4	CUST_3_PI201011151	custom
193	RT1-M4	-0.01	0.993092	0.941342	RT1 class I, M4	CUST_4_PI201011151	custom
193	RT1-M4	-0.11	0.926588	0.642484	RT1 class I, M4	CUST_5_PI201011151	custom
194	RT1-M5	-0.13	0.913831	0.25445	RT1 class Ib, locus M5	CUST_1_PI197795834	custom
194	RT1-M5	-0.02	0.986233	0.912212	RT1 class Ib, locus M5	CUST_2_PI197795834	custom
194	RT1-M5	-0.05	0.965936	0.648294	RT1 class Ib, locus M5	CUST_3_PI197795834	custom
194	RT1-M5	0.03	1.02101	0.839535	RT1 class Ib, locus M5	CUST_4_PI197795834	custom
194	RT1-M5	-0.05	0.965936	0.619856	RT1 class Ib, locus M5	CUST_5_PI197795834	custom
195	Zfp57	0.13	1.09429	0.684103	zinc finger protein 57	CUST_1_PI197795840	custom
195	Zfp57	-0.43	0.742262	0.068096	zinc finger protein 57	CUST_2_PI197795840	custom
195	Zfp57	-0.4	0.757858	0.0610726	zinc finger protein 57	CUST_3_PI197795840	custom
195	Zfp57	-0.34	0.790041	0.0400789	zinc finger protein 57	CUST_4_PI197795840	custom
195	Zfp57	-0.29	0.817902	0.0939687	zinc finger protein 57	CUST_5_PI197795840	custom
196	Mog	-0.26	0.835088	0.159098	myelin oligodendrocyte glycoprotein	A_43_P12283	Agilent
197	Gabbr1	-0.17	0.888843	0.418309	gamma-aminobutyric acid (GABA) B receptor 1	A_43_P12481	Agilent
198	9430032L10Rik	0.05	1.03526	0.596527	gene corresponding to Riken clone 9430032L10	CUST_1_PI201011147	custom
198	9430032L10Rik	0.02	1.01396	0.826052	gene corresponding to Riken clone 9430032L10	CUST_2_PI201011147	custom
198	9430032L10Rik	0.02	1.01396	0.842486	gene corresponding to Riken clone 9430032L10	CUST_3_PI201011147	custom
198	9430032L10Rik	0.04	1.02811	0.830714	gene corresponding to Riken clone 9430032L10	CUST_4_PI201011147	custom
198	9430032L10Rik	-0.03	0.97942	0.868514	gene corresponding to Riken clone 9430032L10	CUST_5_PI201011147	custom
199	Or1	-0.08	0.946058	0.547061	olfactory receptor 1750 (predicted)	A_52_P410245	Agilent
199	Or1	-0.02	0.986233	0.867493	olfactory receptor 1750 (predicted)	CUST_16_PI209196805	custom
199	Or1	-0.11	0.926588	0.459746	olfactory receptor 1750 (predicted)	CUST_17_PI209196805	custom
199	Or1	-0.02	0.986233	0.903392	olfactory receptor 1750 (predicted)	CUST_18_PI209196805	custom
199	Or1	-0.04	0.972655	0.808952	olfactory receptor 1750 (predicted)	CUST_19_PI209196805	custom
199	Or1	-0.05	0.965936	0.708958	olfactory receptor 1750 (predicted)	CUST_20_PI209196805	custom
200	Or2	-0.07	0.952638	0.629869	olfactory receptor 1749 (predicted)	CUST_1_PI197795848	custom
200	Or2	-0.08	0.946058	0.309055	olfactory receptor 1749 (predicted)	CUST_2_PI197795848	custom
200	Or2	0.07	1.04972	0.500661	olfactory receptor 1749 (predicted)	CUST_3_PI197795848	custom
200	Or2	-0.05	0.965936	0.680815	olfactory receptor 1749 (predicted)	CUST_4_PI197795848	custom
200	Or2	-0.03	0.97942	0.811676	olfactory receptor 1749 (predicted)	CUST_5_PI197795848	custom
201	Or3	-0.11	0.926588	0.456612	olfactory receptor 1748 (predicted)	CUST_1_PI197795850	custom
201	Or3	-0.13	0.913831	0.232853	olfactory receptor 1748 (predicted)	CUST_2_PI197795850	custom
201	Or3	-0.17	0.888843	0.177263	olfactory receptor 1748 (predicted)	CUST_3_PI197795850	custom
201	Or3	-0.06	0.959264	0.630966	olfactory receptor 1748 (predicted)	CUST_4_PI197795850	custom
201	Or3	-0.27	0.82932	0.10767	olfactory receptor 1748 (predicted)	CUST_5_PI197795850	custom
202	Or4	-0.2	0.870551	0.232238	olfactory receptor 1747 (predicted)	CUST_1_PI201011143	custom
202	Or4	-0.01	0.993092	0.971969	olfactory receptor 1747 (predicted)	CUST_2_PI201011143	custom
202	Or4	-0.21	0.864537	0.192321	olfactory receptor 1747 (predicted)	CUST_3_PI201011143	custom
202	Or4	-0.18	0.882703	0.23546	olfactory receptor 1747 (predicted)	CUST_4_PI201011143	custom
202	Or4	-0.1	0.933033	0.597244	olfactory receptor 1747 (predicted)	CUST_5_PI201011143	custom
203	Or5	0.1	1.07177	0.457084	olfactory receptor 1746 (predicted)	CUST_1_PI197795852	custom
203	Or5	0.04	1.02811	0.780934	olfactory receptor 1746 (predicted)	CUST_2_PI197795852	custom
203	Or5	-0.03	0.97942	0.85828	olfactory receptor 1746 (predicted)	CUST_3_PI197795852	custom
203	Or5	0.13	1.09429	0.38363	olfactory receptor 1746 (predicted)	CUST_4_PI197795852	custom
203	Or5	-0.02	0.986233	0.909045	olfactory receptor 1746 (predicted)	CUST_5_PI197795852	custom
204	Ubd	3.19	9.12611	0.0345414	ubiquitin D	A_42_P602724	Agilent
205	Or6	0.03	1.02101	0.885485	olfactory receptor 1745 (predicted)	CUST_1_PI201011139	custom
205	Or6	0.14	1.10191	0.299351	olfactory receptor 1745 (predicted)	CUST_2_PI201011139	custom
205	Or6	-0.06	0.959264	0.667648	olfactory receptor 1745 (predicted)	CUST_3_PI201011139	custom
205	Or6	-0.09	0.939523	0.844444	olfactory receptor 1745 (predicted)	CUST_4_PI201011139	custom
205	Or6	-0.09	0.939523	0.741267	olfactory receptor 1745 (predicted)	CUST_5_PI201011139	custom
206	Or7	0.14	1.10191	0.238852	olfactory receptor 1744 (predicted)	CUST_1_PI197795854	custom
206	Or7	0	1	0.982896	olfactory receptor 1744 (predicted)	CUST_2_PI197795854	custom
206	Or7	-0.09	0.939523	0.616468	olfactory receptor 1744 (predicted)	CUST_3_PI197795854	custom
206	Or7	0.12	1.08673	0.542321	olfactory receptor 1744 (predicted)	CUST_4_PI197795854	custom
206	Or7	-0.07	0.952638	0.499157	olfactory receptor 1744 (predicted)	CUST_5_PI197795854	custom
207	Or8	0.01	1.00696	0.970059	olfactory receptor 1743 (predicted)	CUST_1_PI197795856	custom
207	Or8	-0.1	0.933033	0.520699	olfactory receptor 1743 (predicted)	CUST_2_PI197795856	custom
207	Or8	-0.14	0.907519	0.232454	olfactory receptor 1743 (predicted)	CUST_3_PI197795856	custom
207	Or8	-0.1	0.933033	0.432089	olfactory receptor 1743 (predicted)	CUST_4_PI197795856	custom
207	Or8	-0.31	0.806642	0.0309527	olfactory receptor 1743 (predicted)	CUST_5_PI197795856	custom
208	Or9	-0.02	0.986233	0.874334	olfactory receptor 1742 (predicted)	A_44_P365332	Agilent
208	Or9	0.03	1.02101	0.813081	olfactory receptor 1742 (predicted)	CUST_1_PI197795876	custom
208	Or9	-0.19	0.876606	0.101351	olfactory receptor 1742 (predicted)	CUST_2_PI197795876	custom
208	Or9	-0.26	0.835088	0.0623133	olfactory receptor 1742 (predicted)	CUST_3_PI197795876	custom
208	Or9	-0.04	0.972655	0.603754	olfactory receptor 1742 (predicted)	CUST_4_PI197795876	custom
208	Or9	-0.02	0.986233	0.901382	olfactory receptor 1742 (predicted)	CUST_5_PI197795876	custom
209	RT1-M3-2	-0.07	0.952638	0.838428	RT1 class Ib, locus M3	CUST_1_PI201011135	custom
209	RT1-M3-2	-0.03	0.97942	0.932725	RT1 class Ib, locus M3	CUST_2_PI201011135	custom
209	RT1-M3-2	-0.08	0.946058	0.842487	RT1 class Ib, locus M3	CUST_3_PI201011135	custom
209	RT1-M3-2	-0.13	0.913831	0.654131	RT1 class Ib, locus M3	CUST_4_PI201011135	custom
209	RT1-M3-2	-0.1	0.933033	0.766724	RT1 class Ib, locus M3	CUST_5_PI201011135	custom
210	Or10	0.07	1.04972	0.632563	olfactory receptor 1740 (predicted)	CUST_1_PI201011133	custom
210	Or10	-0.1	0.933033	0.204884	olfactory receptor 1740 (predicted)	CUST_2_PI201011133	custom
210	Or10	-0.09	0.939523	0.57885	olfactory receptor 1740 (predicted)	CUST_3_PI201011133	custom
210	Or10	-0.08	0.946058	0.534491	olfactory receptor 1740 (predicted)	CUST_4_PI201011133	custom
210	Or10	-0.1	0.933033	0.26872	olfactory receptor 1740 (predicted)	CUST_5_PI201011133	custom
211	RT1-M3-1	0.24	1.18099	0.493811	RT1 class Ib, locus M3	CUST_1_PI197795861	custom
211	RT1-M3-1	0.27	1.20581	0.542386	RT1 class Ib, locus M3	CUST_2_PI197795861	custom
211	RT1-M3-1	0.25	1.18921	0.559617	RT1 class Ib, locus M3	CUST_3_PI197795861	custom
211	RT1-M3-1	0.03	1.02101	0.937451	RT1 class Ib, locus M3	CUST_4_PI197795861	custom
211	RT1-M3-1	0.14	1.10191	0.756667	RT1 class Ib, locus M3	CUST_5_PI197795861	custom
212	Or11	0.03	1.02101	0.776117	olfactory receptor 1739 (predicted)	A_44_P433163	Agilent
213	Or12	-0.07	0.952638	0.617096	olfactory receptor 1738 (predicted)	CUST_1_PI197795865	custom
213	Or12	-0.21	0.864537	0.118802	olfactory receptor 1738 (predicted)	CUST_2_PI197795865	custom
213	Or12	-0.19	0.876606	0.149771	olfactory receptor 1738 (predicted)	CUST_3_PI197795865	custom
213	Or12	0.02	1.01396	0.908766	olfactory receptor 1738 (predicted)	CUST_4_PI197795865	custom
213	Or12	0.06	1.04247	0.623158	olfactory receptor 1738 (predicted)	CUST_5_PI197795865	custom
214	Or13	-0.01	0.993092	0.92776	olfactory receptor 1737 (predicted)	CUST_1_PI197795867	custom
214	Or13	-0.38	0.768438	0.0345414	olfactory receptor 1737 (predicted)	CUST_2_PI197795867	custom
214	Or13	-0.07	0.952638	0.683067	olfactory receptor 1737 (predicted)	CUST_3_PI197795867	custom
214	Or13	0.06	1.04247	0.653676	olfactory receptor 1737 (predicted)	CUST_4_PI197795867	custom
214	Or13	0.02	1.01396	0.869535	olfactory receptor 1737 (predicted)	CUST_5_PI197795867	custom
215	Or14	0.04	1.02811	0.668579	olfactory receptor 1736 (predicted)	CUST_1_PI197795870	custom
215	Or14	0	1	0.984916	olfactory receptor 1736 (predicted)	CUST_2_PI197795870	custom
215	Or14	0.01	1.00696	0.919375	olfactory receptor 1736 (predicted)	CUST_3_PI197795870	custom
215	Or14	-0.26	0.835088	0.273973	olfactory receptor 1736 (predicted)	CUST_4_PI197795870	custom
215	Or14	-0.14	0.907519	0.102719	olfactory receptor 1736 (predicted)	CUST_5_PI197795870	custom
216	Or15	-0.07	0.952638	0.393089	olfactory receptor 1735 (predicted)	CUST_1_PI197795872	custom
216	Or15	-0.14	0.907519	0.286705	olfactory receptor 1735 (predicted)	CUST_2_PI197795872	custom
216	Or15	0	1	0.995231	olfactory receptor 1735 (predicted)	CUST_3_PI197795872	custom
216	Or15	-0.08	0.946058	0.680815	olfactory receptor 1735 (predicted)	CUST_4_PI197795872	custom
216	Or15	-0.07	0.952638	0.599288	olfactory receptor 1735 (predicted)	CUST_5_PI197795872	custom
217	Or27	-0.04	0.972655	0.828596	olfactory receptor 1716 (predicted)	CUST_1_PI201011130	custom
217	Or27	-0.09	0.939523	0.492911	olfactory receptor 1716 (predicted)	CUST_2_PI201011130	custom
217	Or27	-0.01	0.993092	0.940133	olfactory receptor 1716 (predicted)	CUST_3_PI201011130	custom
217	Or27	-0.04	0.972655	0.69888	olfactory receptor 1716 (predicted)	CUST_4_PI201011130	custom
217	Or27	-0.07	0.952638	0.633038	olfactory receptor 1716 (predicted)	CUST_5_PI201011130	custom
218	Or26	-0.07	0.952638	0.447118	olfactory receptor 1718 (predicted)	A_44_P505752	Agilent
219	Or28	-0.05	0.965936	0.589242	olfactory receptor 1714 (predicted)	CUST_1_PI197795859	custom
219	Or28	-0.24	0.846745	0.0489558	olfactory receptor 1714 (predicted)	CUST_2_PI197795859	custom
219	Or28	-0.01	0.993092	0.945445	olfactory receptor 1714 (predicted)	CUST_3_PI197795859	custom
219	Or28	-0.02	0.986233	0.844444	olfactory receptor 1714 (predicted)	CUST_4_PI197795859	custom
219	Or28	-0.03	0.97942	0.846389	olfactory receptor 1714 (predicted)	CUST_5_PI197795859	custom
220	RT1-M3-3	-0.12	0.920188	0.329697	RT1 class Ib, locus M3	CUST_1_PI201011128	custom
220	RT1-M3-3	-0.06	0.959264	0.658019	RT1 class Ib, locus M3	CUST_2_PI201011128	custom
220	RT1-M3-3	-0.08	0.946058	0.318601	RT1 class Ib, locus M3	CUST_3_PI201011128	custom
220	RT1-M3-3	-0.12	0.920188	0.346508	RT1 class Ib, locus M3	CUST_4_PI201011128	custom
220	RT1-M3-3	-0.18	0.882703	0.330533	RT1 class Ib, locus M3	CUST_5_PI201011128	custom
222	Or29	-0.02	0.986233	0.825024	olfactory receptor 29	A_44_P411999	Agilent
223	RT1-M2	0.04	1.02811	0.621922	RT1 class Ib, locus M2	A_44_P154023	Agilent
224	Or30	0.03	1.02101	0.770817	olfactory receptor 1730 (predicted)	CUST_1_PI197795878	custom
224	Or30	-0.06	0.959264	0.570811	olfactory receptor 1730 (predicted)	CUST_2_PI197795878	custom
224	Or30	0	1	0.97712	olfactory receptor 1730 (predicted)	CUST_3_PI197795878	custom
224	Or30	-0.36	0.779165	0.0939687	olfactory receptor 1730 (predicted)	CUST_4_PI197795878	custom
224	Or30	0.05	1.03526	0.770817	olfactory receptor 1730 (predicted)	CUST_5_PI197795878	custom

## Sheet: Table S1b - with sig. reg.
Gene order	Gene Symbol	log2-Fold Change	Fold Change	adj.P-value	Gene Description	Probe ID	Probe Design
16	RT1-A1	0.7	1.6245	0.0149333	RT1 class I	CUST_1_PI202535318	custom
16	RT1-A1	0.75	1.68179	0.0100141	RT1 class I	CUST_2_PI202535318	custom
16	RT1-A1	0.8	1.7411	0.0149333	RT1 class I	CUST_3_PI202535318	custom
16	RT1-A1	0.86	1.81504	0.0100141	RT1 class I	CUST_4_PI202535318	custom
16	RT1-A1	0.91	1.87905	0.0100141	RT1 class I	CUST_5_PI202535318	custom
17	RT1-A2	0.98	1.97247	0.0100141	RT1 class I	A_44_P296155	Agilent
29	RT1-DMb	2.59	6.02099	0.0100141	major histocompatibility complex, class II, DM beta	CUST_1_PI195698203	custom
29	RT1-DMb	2.77	6.82108	0.0100141	major histocompatibility complex, class II, DM beta	CUST_2_PI195698203	custom
29	RT1-DMb	1.93	3.81055	0.0149333	major histocompatibility complex, class II, DM beta	CUST_3_PI195698203	custom
29	RT1-DMb	1.87	3.65533	0.0149333	major histocompatibility complex, class II, DM beta	CUST_4_PI195698203	custom
29	RT1-DMb	1.94	3.83706	0.0100141	major histocompatibility complex, class II, DM beta	CUST_5_PI195698203	custom
31	Tap1	0.53	1.44393	0.115867	transporter 1, ATP-binding cassette, sub-family B (MDR/TAP)	A_43_P15763	Agilent
31	Tap1	0.63	1.54756	0.0389706	transporter 1, ATP-binding cassette, sub-family B (MDR/TAP)	A_44_P451916	Agilent
32	Psmb8	1	2	0.033634	proteasome (prosome, macropain) subunit, beta type 8 (large multifunctional peptidase 7)	A_42_P761035	Agilent
51	G18 (Gpsm3)	1.23	2.34567	0.0315259	G18 protein	A_42_P569708	Agilent
52	Pbx2	0.33	1.25701	0.0466411	pre-B-cell leukemia transcription factor 2	A_42_P592157	Agilent
54	Rnf5	0.57	1.48452	0.0315259	ring finger protein 5	A_51_P204582	Agilent
54	Rnf5	0.26	1.19748	0.0674105	ring finger protein 5	CUST_1_PI207500742	custom
54	Rnf5	0.21	1.15669	0.144514	ring finger protein 5	CUST_2_PI207500742	custom
54	Rnf5	0.17	1.12506	0.2905	ring finger protein 5	CUST_3_PI207500742	custom
54	Rnf5	0.22	1.16473	0.162578	ring finger protein 5	CUST_4_PI207500742	custom
54	Rnf5	0.19	1.14076	0.170684	ring finger protein 5	CUST_5_PI207500742	custom
69	C2	1.22	2.32947	0.0325299	complement component 2	A_44_P332606	Agilent
88	Ly6g6e	-1.38	0.384219	0.041566	lymphocyte antigen 6 complex, locus G6E	CUST_1_PI195698246	custom
88	Ly6g6e	-1.42	0.373712	0.0522667	lymphocyte antigen 6 complex, locus G6E	CUST_2_PI195698246	custom
88	Ly6g6e	-1.39	0.381565	0.0623133	lymphocyte antigen 6 complex, locus G6E	CUST_3_PI195698246	custom
88	Ly6g6e	-1.44	0.368567	0.041566	lymphocyte antigen 6 complex, locus G6E	CUST_4_PI195698246	custom
88	Ly6g6e	-1.46	0.363493	0.0433401	lymphocyte antigen 6 complex, locus G6E	CUST_5_PI195698246	custom
90	Bat5	-0.6	0.659754	0.0100141	HLA-B associated transcript 5	CUST_1_PI195830595	custom
90	Bat5	-0.48	0.716978	0.0100141	HLA-B associated transcript 5	CUST_2_PI195830595	custom
90	Bat5	-0.54	0.687771	0.0179831	HLA-B associated transcript 5	CUST_3_PI195830595	custom
90	Bat5	-0.53	0.692555	0.0228817	HLA-B associated transcript 5	CUST_4_PI195830595	custom
90	Bat5	-0.58	0.668964	0.0100141	HLA-B associated transcript 5	CUST_5_PI195830595	custom
100	Aif1	2.83	7.11074	0.0100141	allograft inflammatory factor 1	A_44_P421534	Agilent
102	Lst1	3.32	9.98664	0.0100141	leucocyte specific transcript 1	A_43_P12274	Agilent
110	RT1-CE2	0.64	1.55833	0.0277943	RT1 class I, CE2	A_44_P107372	Agilent
111	RT1-CE3	0.96	1.94531	0.0100141	RT1 class I, CE3	A_44_P274061	Agilent
113	RT1-CE5	0.7	1.6245	0.0394988	RT1 class I, CE5	A_44_P172850	Agilent
116	RT1-CE8	0.9	1.86607	0.0277943	RT1 class I, CE8	CUST_1_PI201011245	custom
116	RT1-CE8	0.91	1.87905	0.0100141	RT1 class I, CE8	CUST_2_PI201011245	custom
116	RT1-CE8	0.78	1.71713	0.0228817	RT1 class I, CE8	CUST_3_PI201011245	custom
116	RT1-CE8	0.84	1.79005	0.0100141	RT1 class I, CE8	CUST_4_PI201011245	custom
116	RT1-CE8	0.79	1.72907	0.0149333	RT1 class I, CE8	CUST_5_PI201011245	custom
117	RT1-CE9	0.8	1.7411	0.0315259	RT1 class I, CE9	CUST_1_PI201011241	custom
117	RT1-CE9	0.35	1.27456	0.174472	RT1 class I, CE9	CUST_2_PI201011241	custom
117	RT1-CE9	0.74	1.67018	0.0539093	RT1 class I, CE9	CUST_3_PI201011241	custom
117	RT1-CE9	0.24	1.18099	0.369776	RT1 class I, CE9	CUST_4_PI201011241	custom
117	RT1-CE9	0.81	1.75321	0.0372948	RT1 class I, CE9	CUST_5_PI201011241	custom
118	RT1-CE10	4.09	17.0299	0.0100141	RT1 class I, CE10	A_44_P389019	Agilent
119	RT1-CE11	0.28	1.21419	0.286705	RT1 class I, CE11	CUST_1_PI195941302	custom
119	RT1-CE11	0.65	1.56917	0.0315259	RT1 class I, CE11	CUST_2_PI195941302	custom
119	RT1-CE11	0.22	1.16473	0.263838	RT1 class I, CE11	CUST_3_PI195941302	custom
119	RT1-CE11	0.16	1.11729	0.39566	RT1 class I, CE11	CUST_4_PI195941302	custom
119	RT1-CE11	0.38	1.30134	0.0979799	RT1 class I, CE11	CUST_5_PI195941302	custom
120	RT1-CE12	0.43	1.34723	0.17104	RT1 class I, CE12	CUST_1_PI195941305	custom
120	RT1-CE12	-0.1	0.933033	0.450308	RT1 class I, CE12	CUST_2_PI195941305	custom
120	RT1-CE12	0.34	1.26576	0.104286	RT1 class I, CE12	CUST_3_PI195941305	custom
120	RT1-CE12	0.04	1.02811	0.857356	RT1 class I, CE12	CUST_4_PI195941305	custom
120	RT1-CE12	0.56	1.47427	0.0309527	RT1 class I, CE12	CUST_5_PI195941305	custom
124	RT1-CE16	0.54	1.45397	0.0325299	RT1 class I, CE16 (RT1 class Ib, locus Cl)	A_44_P867246	Agilent
124	RT1-CE16	0.78	1.71713	0.0206352	RT1 class I, CE16 (RT1 class Ib, locus Cl)	A_44_P554925	Agilent
128	Spr1	1.26	2.39496	0.0206352	psoriasis susceptibility 1 candidate 2 (human)	A_66_P100662	Agilent
128	Spr1	1.39	2.62079	0.0179831	psoriasis susceptibility 1 candidate 2 (human)	A_51_P212958	Agilent
128	Spr1	1.36	2.56685	0.0206352	psoriasis susceptibility 1 candidate 2 (human)	A_51_P212956	Agilent
128	Spr1	1.5	2.82843	0.0100141	psoriasis susceptibility 1 candidate 2 (human)	CUST_56_PI209196805	custom
128	Spr1	1.52	2.86791	0.0100141	psoriasis susceptibility 1 candidate 2 (human)	CUST_57_PI209196805	custom
128	Spr1	1.51	2.8481	0.0100141	psoriasis susceptibility 1 candidate 2 (human)	CUST_58_PI209196805	custom
128	Spr1	1.5	2.82843	0.0100141	psoriasis susceptibility 1 candidate 2 (human)	CUST_59_PI209196805	custom
128	Spr1	1.58	2.9897	0.0100141	psoriasis susceptibility 1 candidate 2 (human)	CUST_60_PI209196805	custom
129	Cdsn	0.37	1.29235	0.273236	corneodesmosin	CUST_1_PI201011238	custom
129	Cdsn	0.84	1.79005	0.0100141	corneodesmosin	CUST_2_PI201011238	custom
129	Cdsn	0.38	1.30134	0.218421	corneodesmosin	CUST_3_PI201011238	custom
129	Cdsn	0.32	1.24833	0.375356	corneodesmosin	CUST_4_PI201011238	custom
129	Cdsn	0.4	1.31951	0.176873	corneodesmosin	CUST_5_PI201011238	custom
138	Ier3	0.87	1.82766	0.0228817	immediate early response 3	A_42_P515405	Agilent
143	Kiaa1949	0.42	1.33793	0.0480904	KIAA1949 protein	CUST_1_PI201011218	custom
143	Kiaa1949	0.49	1.40444	0.0456907	KIAA1949 protein	CUST_2_PI201011218	custom
143	Kiaa1949	0.33	1.25701	0.137798	KIAA1949 protein	CUST_3_PI201011218	custom
143	Kiaa1949	0.39	1.31039	0.099294	KIAA1949 protein	CUST_4_PI201011218	custom
143	Kiaa1949	0.34	1.26576	0.118433	KIAA1949 protein	CUST_5_PI201011218	custom
146	Flj13158 (RGD1303066)	-0.25	0.840896	0.0832204	hypothetical protein FLJ13158	A_44_P278509	Agilent
146	Flj13158 (RGD1303066)	-0.57	0.673617	0.0378311	hypothetical protein FLJ13158	A_44_P654250	Agilent
147	Mrps18b	0.52	1.43396	0.0473797	mitochondrial ribosomal protein S18B	CUST_1_PI197795811	custom
147	Mrps18b	0.49	1.40444	0.0378311	mitochondrial ribosomal protein S18B	CUST_2_PI197795811	custom
147	Mrps18b	0.57	1.48452	0.0267193	mitochondrial ribosomal protein S18B	CUST_3_PI197795811	custom
147	Mrps18b	0.59	1.50525	0.0365126	mitochondrial ribosomal protein S18B	CUST_4_PI197795811	custom
147	Mrps18b	0.62	1.53688	0.025409	mitochondrial ribosomal protein S18B	CUST_5_PI197795811	custom
154	RT1-T24-3	0.31	1.23971	0.154013	RT1 class I, T24, gene 3	CUST_1_PI201011214	custom
154	RT1-T24-3	0.42	1.33793	0.033634	RT1 class I, T24, gene 3	CUST_2_PI201011214	custom
154	RT1-T24-3	0.27	1.20581	0.145439	RT1 class I, T24, gene 3	CUST_3_PI201011214	custom
154	RT1-T24-3	0.31	1.23971	0.084679	RT1 class I, T24, gene 3	CUST_4_PI201011214	custom
154	RT1-T24-3	0.08	1.05702	0.603008	RT1 class I, T24, gene 3	CUST_5_PI201011214	custom
155	RT1-T24-4	0.57	1.48452	0.0345414	RT1 class I, T24, gene 4	CUST_1_PI197795813	custom
155	RT1-T24-4	0.76	1.69349	0.0206352	RT1 class I, T24, gene 4	CUST_2_PI197795813	custom
155	RT1-T24-4	0.72	1.64718	0.0206352	RT1 class I, T24, gene 4	CUST_3_PI197795813	custom
155	RT1-T24-4	0.39	1.31039	0.0610726	RT1 class I, T24, gene 4	CUST_4_PI197795813	custom
155	RT1-T24-4	0.51	1.42405	0.0938766	RT1 class I, T24, gene 4	CUST_5_PI197795813	custom
156	RT-BM1 (RT1-S3)	1.06	2.08493	0.041566	RT1 class I, RT-BM1	A_44_P454420	Agilent
161	RT1-O2	-0.38	0.768438	0.226198	RT1 class I, O2	CUST_1_PI201011211	custom
161	RT1-O2	0.57	1.48452	0.0345414	RT1 class I, O2	CUST_2_PI201011211	custom
161	RT1-O2	-0.09	0.939523	0.633038	RT1 class I, O2	CUST_3_PI201011211	custom
161	RT1-O2	0.55	1.46409	0.0423834	RT1 class I, O2	CUST_4_PI201011211	custom
161	RT1-O2	0.22	1.16473	0.338913	RT1 class I, O2	CUST_5_PI201011211	custom
162	RT1-O3	-0.3	0.812252	0.2438	RT1 class I, O3	CUST_1_PI201011202	custom
162	RT1-O3	-0.13	0.913831	0.546808	RT1 class I, O3	CUST_2_PI201011202	custom
162	RT1-O3	0.5	1.41421	0.0546	RT1 class I, O3	CUST_3_PI201011202	custom
162	RT1-O3	0.5	1.41421	0.0456907	RT1 class I, O3	CUST_4_PI201011202	custom
162	RT1-O3	0.23	1.17283	0.297455	RT1 class I, O3	CUST_5_PI201011202	custom
172	RT1-M1-1	-0.01	0.993092	0.935791	RT1 class I, M1, gene 1	CUST_1_PI201011178	custom
172	RT1-M1-1	-0.11	0.926588	0.444458	RT1 class I, M1, gene 1	CUST_2_PI201011178	custom
172	RT1-M1-1	0.54	1.45397	0.0277943	RT1 class I, M1, gene 1	CUST_3_PI201011178	custom
172	RT1-M1-1	-0.17	0.888843	0.163244	RT1 class I, M1, gene 1	CUST_4_PI201011178	custom
172	RT1-M1-1	-0.05	0.965936	0.783871	RT1 class I, M1, gene 1	CUST_5_PI201011178	custom
177	RT1-M7	-0.08	0.946058	0.310916	RT1 class I, M7	CUST_1_PI201011173	custom
177	RT1-M7	-0.3	0.812252	0.0433401	RT1 class I, M7	CUST_2_PI201011173	custom
177	RT1-M7	0.04	1.02811	0.572705	RT1 class I, M7	CUST_3_PI201011173	custom
177	RT1-M7	-0.05	0.965936	0.715376	RT1 class I, M7	CUST_4_PI201011173	custom
177	RT1-M7	-0.32	0.80107	0.116189	RT1 class I, M7	CUST_5_PI201011173	custom
179	RT1-M10-3	-0.02	0.986233	0.907118	RT1 class I, M10, gene 3	CUST_1_PI201011167	custom
179	RT1-M10-3	-0.27	0.82932	0.0423834	RT1 class I, M10, gene 3	CUST_2_PI201011167	custom
179	RT1-M10-3	-0.06	0.959264	0.67298	RT1 class I, M10, gene 3	CUST_3_PI201011167	custom
179	RT1-M10-3	-0.04	0.972655	0.61609	RT1 class I, M10, gene 3	CUST_4_PI201011167	custom
179	RT1-M10-3	-0.06	0.959264	0.587784	RT1 class I, M10, gene 3	CUST_5_PI201011167	custom
195	Zfp57	0.13	1.09429	0.684103	zinc finger protein 57	CUST_1_PI197795840	custom
195	Zfp57	-0.43	0.742262	0.068096	zinc finger protein 57	CUST_2_PI197795840	custom
195	Zfp57	-0.4	0.757858	0.0610726	zinc finger protein 57	CUST_3_PI197795840	custom
195	Zfp57	-0.34	0.790041	0.0400789	zinc finger protein 57	CUST_4_PI197795840	custom
195	Zfp57	-0.29	0.817902	0.0939687	zinc finger protein 57	CUST_5_PI197795840	custom
204	Ubd	3.19	9.12611	0.0345414	ubiquitin D	A_42_P602724	Agilent
207	Or8	0.01	1.00696	0.970059	olfactory receptor 1743 (predicted)	CUST_1_PI197795856	custom
207	Or8	-0.1	0.933033	0.520699	olfactory receptor 1743 (predicted)	CUST_2_PI197795856	custom
207	Or8	-0.14	0.907519	0.232454	olfactory receptor 1743 (predicted)	CUST_3_PI197795856	custom
207	Or8	-0.1	0.933033	0.432089	olfactory receptor 1743 (predicted)	CUST_4_PI197795856	custom
207	Or8	-0.31	0.806642	0.0309527	olfactory receptor 1743 (predicted)	CUST_5_PI197795856	custom
214	Or13	-0.01	0.993092	0.92776	olfactory receptor 1737 (predicted)	CUST_1_PI197795867	custom
214	Or13	-0.38	0.768438	0.0345414	olfactory receptor 1737 (predicted)	CUST_2_PI197795867	custom
214	Or13	-0.07	0.952638	0.683067	olfactory receptor 1737 (predicted)	CUST_3_PI197795867	custom
214	Or13	0.06	1.04247	0.653676	olfactory receptor 1737 (predicted)	CUST_4_PI197795867	custom
214	Or13	0.02	1.01396	0.869535	olfactory receptor 1737 (predicted)	CUST_5_PI197795867	custom
219	Or28	-0.05	0.965936	0.589242	olfactory receptor 1714 (predicted)	CUST_1_PI197795859	custom
219	Or28	-0.24	0.846745	0.0489558	olfactory receptor 1714 (predicted)	CUST_2_PI197795859	custom
219	Or28	-0.01	0.993092	0.945445	olfactory receptor 1714 (predicted)	CUST_3_PI197795859	custom
219	Or28	-0.02	0.986233	0.844444	olfactory receptor 1714 (predicted)	CUST_4_PI197795859	custom
219	Or28	-0.03	0.97942	0.846389	olfactory receptor 1714 (predicted)	CUST_5_PI197795859	custom

## Sheet: Table S1c - regulated genes
Gene order	Gene Symbol	log2-Fold Change	Fold Change	adj.P-value	Gene Description	Probe ID	Probe Design
16	RT1-A1	0.7	1.6245	0.0149333	RT1 class I	CUST_1_PI202535318	custom
16	RT1-A1	0.75	1.68179	0.0100141	RT1 class I	CUST_2_PI202535318	custom
16	RT1-A1	0.8	1.7411	0.0149333	RT1 class I	CUST_3_PI202535318	custom
16	RT1-A1	0.86	1.81504	0.0100141	RT1 class I	CUST_4_PI202535318	custom
16	RT1-A1	0.91	1.87905	0.0100141	RT1 class I	CUST_5_PI202535318	custom
17	RT1-A2	0.98	1.97247	0.0100141	RT1 class I	A_44_P296155	Agilent
29	RT1-DMb	2.59	6.02099	0.0100141	major histocompatibility complex, class II, DM beta	CUST_1_PI195698203	custom
29	RT1-DMb	2.77	6.82108	0.0100141	major histocompatibility complex, class II, DM beta	CUST_2_PI195698203	custom
29	RT1-DMb	1.93	3.81055	0.0149333	major histocompatibility complex, class II, DM beta	CUST_3_PI195698203	custom
29	RT1-DMb	1.87	3.65533	0.0149333	major histocompatibility complex, class II, DM beta	CUST_4_PI195698203	custom
29	RT1-DMb	1.94	3.83706	0.0100141	major histocompatibility complex, class II, DM beta	CUST_5_PI195698203	custom
31	Tap1	0.63	1.54756	0.0389706	transporter 1, ATP-binding cassette, sub-family B (MDR/TAP)	A_44_P451916	Agilent
32	Psmb8	1	2	0.033634	proteasome (prosome, macropain) subunit, beta type 8 (large multifunctional peptidase 7)	A_42_P761035	Agilent
51	G18 (Gpsm3)	1.23	2.34567	0.0315259	G18 protein	A_42_P569708	Agilent
52	Pbx2	0.33	1.25701	0.0466411	pre-B-cell leukemia transcription factor 2	A_42_P592157	Agilent
69	C2	1.22	2.32947	0.0325299	complement component 2	A_44_P332606	Agilent
88	Ly6g6e	-1.38	0.384219	0.041566	lymphocyte antigen 6 complex, locus G6E	CUST_1_PI195698246	custom
88	Ly6g6e	-1.44	0.368567	0.041566	lymphocyte antigen 6 complex, locus G6E	CUST_4_PI195698246	custom
88	Ly6g6e	-1.46	0.363493	0.0433401	lymphocyte antigen 6 complex, locus G6E	CUST_5_PI195698246	custom
90	Bat5	-0.6	0.659754	0.0100141	HLA-B associated transcript 5	CUST_1_PI195830595	custom
90	Bat5	-0.48	0.716978	0.0100141	HLA-B associated transcript 5	CUST_2_PI195830595	custom
90	Bat5	-0.54	0.687771	0.0179831	HLA-B associated transcript 5	CUST_3_PI195830595	custom
90	Bat5	-0.53	0.692555	0.0228817	HLA-B associated transcript 5	CUST_4_PI195830595	custom
90	Bat5	-0.58	0.668964	0.0100141	HLA-B associated transcript 5	CUST_5_PI195830595	custom
100	Aif1	2.83	7.11074	0.0100141	allograft inflammatory factor 1	A_44_P421534	Agilent
102	Lst1	3.32	9.98664	0.0100141	leucocyte specific transcript 1	A_43_P12274	Agilent
110	RT1-CE2	0.64	1.55833	0.0277943	RT1 class I, CE2	A_44_P107372	Agilent
111	RT1-CE3	0.96	1.94531	0.0100141	RT1 class I, CE3	A_44_P274061	Agilent
113	RT1-CE5	0.7	1.6245	0.0394988	RT1 class I, CE5	A_44_P172850	Agilent
116	RT1-CE8	0.9	1.86607	0.0277943	RT1 class I, CE8	CUST_1_PI201011245	custom
116	RT1-CE8	0.91	1.87905	0.0100141	RT1 class I, CE8	CUST_2_PI201011245	custom
116	RT1-CE8	0.78	1.71713	0.0228817	RT1 class I, CE8	CUST_3_PI201011245	custom
116	RT1-CE8	0.84	1.79005	0.0100141	RT1 class I, CE8	CUST_4_PI201011245	custom
116	RT1-CE8	0.79	1.72907	0.0149333	RT1 class I, CE8	CUST_5_PI201011245	custom
118	RT1-CE10	4.09	17.0299	0.0100141	RT1 class I, CE10	A_44_P389019	Agilent
124	RT1-CE16	0.54	1.45397	0.0325299	RT1 class I, CE16 (RT1 class Ib, locus Cl)	A_44_P867246	Agilent
124	RT1-CE16	0.78	1.71713	0.0206352	RT1 class I, CE16 (RT1 class Ib, locus Cl)	A_44_P554925	Agilent
128	Spr1	1.26	2.39496	0.0206352	psoriasis susceptibility 1 candidate 2 (human)	A_66_P100662	Agilent
128	Spr1	1.39	2.62079	0.0179831	psoriasis susceptibility 1 candidate 2 (human)	A_51_P212958	Agilent
128	Spr1	1.36	2.56685	0.0206352	psoriasis susceptibility 1 candidate 2 (human)	A_51_P212956	Agilent
128	Spr1	1.5	2.82843	0.0100141	psoriasis susceptibility 1 candidate 2 (human)	CUST_56_PI209196805	custom
128	Spr1	1.52	2.86791	0.0100141	psoriasis susceptibility 1 candidate 2 (human)	CUST_57_PI209196805	custom
128	Spr1	1.51	2.8481	0.0100141	psoriasis susceptibility 1 candidate 2 (human)	CUST_58_PI209196805	custom
128	Spr1	1.5	2.82843	0.0100141	psoriasis susceptibility 1 candidate 2 (human)	CUST_59_PI209196805	custom
128	Spr1	1.58	2.9897	0.0100141	psoriasis susceptibility 1 candidate 2 (human)	CUST_60_PI209196805	custom
138	Ier3	0.87	1.82766	0.0228817	immediate early response 3	A_42_P515405	Agilent
146	Flj13158 (RGD1303066)	-0.57	0.673617	0.0378311	hypothetical protein FLJ13158	A_44_P654250	Agilent
147	Mrps18b	0.52	1.43396	0.0473797	mitochondrial ribosomal protein S18B	CUST_1_PI197795811	custom
147	Mrps18b	0.49	1.40444	0.0378311	mitochondrial ribosomal protein S18B	CUST_2_PI197795811	custom
147	Mrps18b	0.57	1.48452	0.0267193	mitochondrial ribosomal protein S18B	CUST_3_PI197795811	custom
147	Mrps18b	0.59	1.50525	0.0365126	mitochondrial ribosomal protein S18B	CUST_4_PI197795811	custom
147	Mrps18b	0.62	1.53688	0.025409	mitochondrial ribosomal protein S18B	CUST_5_PI197795811	custom
155	RT1-T24-4	0.57	1.48452	0.0345414	RT1 class I, T24, gene 4	CUST_1_PI197795813	custom
155	RT1-T24-4	0.76	1.69349	0.0206352	RT1 class I, T24, gene 4	CUST_2_PI197795813	custom
155	RT1-T24-4	0.72	1.64718	0.0206352	RT1 class I, T24, gene 4	CUST_3_PI197795813	custom
156	RT-BM1 (RT1-S3)	1.06	2.08493	0.041566	RT1 class I, RT-BM1	A_44_P454420	Agilent
204	Ubd	3.19	9.12611	0.0345414	ubiquitin D	A_42_P602724	Agilent
