# Supplementary material for: Expression Profiling of Major Histocompatibility and Natural Killer Complex Genes Reveals Candidates for Controlling Risk of Graft versus Host Disease
Source: PLoS One. 2011 Jan 28;6(1):e16582. doi: 10.1371/journal.pone.0016582 (PMC3030590; doi:10.1371/journal.pone.0016582)
Supplement: Table S2 — Expression profiling results of NKC genes. In Table S2a, results for all 43 NKC genes investigated are indicated in their chromosomal order (Klrg; Pzp to Csda). The expression profiling results of BN skin explant samples exposed to pre-stimulated allogeneic (PVG) lymphocytes in comparison to those exposed to syngeneic (BN) lymphocytes are given. The log2-fold changes and the fold changes in gene expression are shown for every oligonucleotide probe used. The adjusted p-values are indicated. Significant (p<0.05) and strong (log2-fold change ≥1 or ≤−1; i.e. fold change ≥2 or ≤0.5) results are indicated in bold font. In addition, the identification numbers of the probes on the arrays are given (probe ID) together with the information whether these probes were taken from the Agilent database or custom designed. Table S2b contains the information for all NKC genes for which at least one probe indicted a significant alteration of gene expression. In Table S2c, the data for those genes are summarized that are considered to be regulated significantly because either at least a single probe indicated a significant (p<0.05) and strong (log2-fold change ≥1 or ≤−1) regulation or at least 50% of the probes indicated a significant (p<0.05) regulation of gene expression. (XLS) [file pone.0016582.s002.xls]

## Sheet: Table S2a - NCR genes
Gene order	Gene Symbol	log2-Fold Change	Fold Change	adj.P-value	Gene Description	Probe ID	Probe Design
1	Klrg1	-0.05	0.965936	0.738839	Rattus norvegicus killer cell lectin-like receptor subfamily G, member 1 (Klrg1)	A_43_P15509	Agilent
2	Pzp	0.2	1.1487	0.130734	pregnancy zone protein	A_44_P214900	Agilent
3	RGD1565709	nt			similar to ovostatin-2
4	Klrb1a	0.27	1.20581	0.180823	killer cell lectin-like receptor subfamily B member 1a	A_42_P598304	Agilent
5	Klrb1b	-0.08	0.946058	0.72528	killer cell lectin-like receptor subfamily B member 1B	A_44_P210547	Agilent
6	LOC500331	-0.1	0.933033	0.598612	Rattus norvegicus similar to osteoclast inhibitory lectin (LOC500331)	A_44_P311870	Agilent
7	RGD1562831	-0.1	0.933033	0.598612	similar to osteoclast inhibitory lectin	A_44_P311870	Agilent
8	LOC689757 (Clec2d3)	nt			similar to osteoclast inhibitory lectin
9	LOC689770 (Clr4, Clec2d4)	nt			similar to osteoclast inhibitory lectin
10	Clec2d (Ocil)	-0.33	0.795536	0.302932	C-type lectin domain family 2, member D (osteoclast inhibitory lectin)	A_44_P137003	Agilent
11	Cle2dl1	nt			C-type lectin domain family 2 member d-like 1
12	LOC689800	-0.02	0.986233	0.917756	similar to osteoclast inhibitory lectin	A_44_P391750	Agilent
13	Klrb1f	nt			killer cell lectin-like receptor subfamily B member 1F
14	Clec2h	nt			C-type lectin domain family 2, member h
15	Clec2e	nt			C-type lectin domain family 2, member E
16	RGD1563148 (Clrb, Clec2d11)	-0.02	0.986233	0.917756	similar to osteoclast inhibitory lectin	A_44_P391750	Agilent
17	Cd69	0.69	1.61328	0.184543	CD69 antigen	A_43_P16166	Agilent
18	RGD1564770	nt			similar to CD69 antigen (p60, early T-cell activation antigen)
19	Clec12b	nt			C-type lectin domain family 12, member B
20	Clec1b	0.93	1.90528	0.0499787	C-type lectin domain family 1, member b	A_44_P869774	Agilent
21	Clec9a	nt			C-type lectin domain family 9, member a
22	Clec1a	nt			C-type lectin domain family 1, member a
23	Clec7a	nt			C-type lectin domain family 7, member a
24	Olr1	1.41	2.65737	0.0389706	oxidized low density lipoprotein (lectin-like) receptor 1	A_44_P377266	Agilent
25	LOC689963	nt			hypothetical protein LOC689963
26	Gabarapl1	0.26	1.19748	0.204884	gamma-aminobutyric acid (GABA(A)) receptor-associated protein-like 1	CUST_6_PI209816013	custom
26	Gabarapl1	0.21	1.15669	0.346804	gamma-aminobutyric acid (GABA(A)) receptor-associated protein-like 1	CUST_7_PI209816013	custom
26	Gabarapl1	0.18	1.13288	0.41434	gamma-aminobutyric acid (GABA(A)) receptor-associated protein-like 1	CUST_8_PI209816013	custom
26	Gabarapl1	0.12	1.08673	0.548735	gamma-aminobutyric acid (GABA(A)) receptor-associated protein-like 1	CUST_9_PI209816013	custom
26	Gabarapl1	0.19	1.14076	0.204183	gamma-aminobutyric acid (GABA(A)) receptor-associated protein-like 1	CUST_10_PI209816013	custom
27	Klre1	-0.17	0.888843	0.20527	killer cell lectin-like receptor family E member 1	A_44_P536089	Agilent
27	Klre1	-0.12	0.920188	0.646668	killer cell lectin-like receptor family E member 1	A_43_P16744	Agilent
28	Klrd1	0.21	1.15669	0.328961	killer cell lectin-like receptor, subfamily D, member 1, CD94	A_43_P11543	Agilent
29	Klrk1	-0.02	0.986233	0.933204	killer cell lectin-like receptor subfamily K, member 1, NKG2D	A_43_P13194	Agilent
30	Klrc3	-0.13	0.913831	0.601954	killer cell lectin-like receptor subfamily C member 3	A_44_P255149	Agilent
31	Klrc2	0	1	0.979605	killer cell lectin-like receptor subfamily C, member 2	A_43_P11997	Agilent
32	Klrc1	-0.13	0.913831	0.601954	killer cell lectin-like receptor subfamily C member 1, NKG2A	A_44_P2551491	Agilent
33	Klri1	-0.18	0.882703	0.332069	killer cell lectin-like receptor family I member 1	CUST_46_PI209816013	custom
33	Klri1	-0.14	0.907519	0.417977	killer cell lectin-like receptor family I member 1	CUST_47_PI209816013	custom
33	Klri1	0.16	1.11729	0.578037	killer cell lectin-like receptor family I member 1	CUST_48_PI209816013	custom
33	Klri1	-0.11	0.926588	0.504268	killer cell lectin-like receptor family I member 1	CUST_49_PI209816013	custom
33	Klri1	-0.16	0.895025	0.333112	killer cell lectin-like receptor family I member 1	CUST_50_PI209816013	custom
34	Klri2	-0.12	0.920188	0.243431	killer cell lectin-like receptor family I member 2	A_44_P590906	Agilent
35	Klrh1	-0.08	0.946058	0.638016	killer cell lectin-like receptor subfamily H, member 1	A_43_P13373	Agilent
36	LOC690020	nt			similar to killer cell lectin-like receptor, subfamily A, member 17
37	LOC690045	5.56	47.1766	0.0100141	similar to immunoreceptor Ly49si1	A_43_P10690	Agilent
38	Ly49si3	3.67	12.7286	0.0179831	immunoreceptor Ly49si3	CUST_21_PI209816013	custom
38	Ly49si3	4.82	28.2465	0.0100141	immunoreceptor Ly49si3	CUST_22_PI209816013	custom
38	Ly49si3	2.23	4.69134	0.0309527	immunoreceptor Ly49si3	CUST_23_PI209816013	custom
38	Ly49si3	1.22	2.32947	0.0410667	immunoreceptor Ly49si3	CUST_24_PI209816013	custom
38	Ly49si3	1.79	3.45815	0.0365126	immunoreceptor Ly49si3	CUST_25_PI209816013	custom
39	RGD1561306	nt			similar to immunoreceptor Ly49si3
40	Ly49si1	1.82	3.53081	0.05168	immunoreceptor Ly49si1	CUST_56_PI209816013	custom
40	Ly49si1	2.71	6.54322	0.0325299	immunoreceptor Ly49si1	CUST_57_PI209816013	custom
40	Ly49si1	2.18	4.53154	0.03617	immunoreceptor Ly49si1	CUST_58_PI209816013	custom
40	Ly49si1	5.79	55.3304	0.0100141	immunoreceptor Ly49si1	CUST_59_PI209816013	custom
40	Ly49si1	4.67	25.4572	0.0100141	immunoreceptor Ly49si1	CUST_60_PI209816013	custom
41	RGD1563110	nt			similar to immunoreceptor Ly49si3
42	Ly49si2	3.64	12.4666	0.0179831	immunoreceptor Ly49si2	CUST_36_PI209816013	custom
42	Ly49si2	4.6	24.2515	0.0100141	immunoreceptor Ly49si2	CUST_37_PI209816013	custom
42	Ly49si2	4.44	21.7057	0.0100141	immunoreceptor Ly49si2	CUST_38_PI209816013	custom
42	Ly49si2	1.76	3.38698	0.0309527	immunoreceptor Ly49si2	CUST_39_PI209816013	custom
42	Ly49si2	1.67	3.18215	0.0372948	immunoreceptor Ly49si2	CUST_40_PI209816013	custom
43	LOC690097	nt			similar to immunoreceptor Ly49si3
44	LOC502907	nt			similar to immunoreceptor Ly49si1
45	Ly49i9	5.27	38.5859	0.0100141	Ly49 inhibitory receptor 9	CUST_66_PI209816013	custom
45	Ly49i9	5.13	35.0174	0.0100141	Ly49 inhibitory receptor 9	CUST_67_PI209816013	custom
45	Ly49i9	5.15	35.5062	0.0100141	Ly49 inhibitory receptor 9	CUST_68_PI209816013	custom
45	Ly49i9	5.29	39.1245	0.0100141	Ly49 inhibitory receptor 9	CUST_69_PI209816013	custom
45	Ly49i9	6.6	97.0059	0.0100141	Ly49 inhibitory receptor 9	CUST_70_PI209816013	custom
46	Ly49s5	0.01	1.00696	0.972266	Ly49 stimulatory receptor 5	CUST_41_PI209816013	custom
46	Ly49s5	-0.07	0.952638	0.577432	Ly49 stimulatory receptor 5	CUST_42_PI209816013	custom
46	Ly49s5	-0.11	0.926588	0.346831	Ly49 stimulatory receptor 5	CUST_43_PI209816013	custom
46	Ly49s5	-0.03	0.97942	0.826824	Ly49 stimulatory receptor 5	CUST_44_PI209816013	custom
46	Ly49s5	-0.08	0.946058	0.568152	Ly49 stimulatory receptor 5	CUST_45_PI209816013	custom
47	Ly49i5	-0.06	0.959264	0.806499	Ly49 inhibitory receptor 5	CUST_76_PI209816013	custom
47	Ly49i5	0.07	1.04972	0.595725	Ly49 inhibitory receptor 5	CUST_77_PI209816013	custom
47	Ly49i5	-0.01	0.993092	0.970347	Ly49 inhibitory receptor 5	CUST_78_PI209816013	custom
47	Ly49i5	0	1	0.990474	Ly49 inhibitory receptor 5	CUST_79_PI209816013	custom
47	Ly49i5	0.05	1.03526	0.680757	Ly49 inhibitory receptor 5	CUST_80_PI209816013	custom
48	Klra22	-0.04	0.972655	0.749716	killer cell lectin-like receptor subfamily A, member 22	A_44_P266817	Agilent
49	Ly49s6	0.19	1.14076	0.19383	Ly49 stimulatory receptor 6	CUST_26_PI209816013	custom
49	Ly49s6	-0.01	0.993092	0.956147	Ly49 stimulatory receptor 6	CUST_27_PI209816013	custom
49	Ly49s6	0.02	1.01396	0.90474	Ly49 stimulatory receptor 6	CUST_28_PI209816013	custom
49	Ly49s6	-0.18	0.882703	0.261146	Ly49 stimulatory receptor 6	CUST_29_PI209816013	custom
49	Ly49s6	-0.14	0.907519	0.352931	Ly49 stimulatory receptor 6	CUST_30_PI209816013	custom
50	Ly49s4	0.15	1.10957	0.226663	Ly49 stimulatory receptor 4	CUST_61_PI209816013	custom
50	Ly49s4	0.09	1.06437	0.279919	Ly49 stimulatory receptor 4	CUST_62_PI209816013	custom
50	Ly49s4	0.06	1.04247	0.346831	Ly49 stimulatory receptor 4	CUST_63_PI209816013	custom
50	Ly49s4	-0.03	0.97942	0.792255	Ly49 stimulatory receptor 4	CUST_64_PI209816013	custom
50	Ly49s4	-0.07	0.952638	0.581409	Ly49 stimulatory receptor 4	CUST_65_PI209816013	custom
51	Ly49s3	0.09	1.06437	0.474358	Ly-49 stimulatory receptor 3	A_44_P111662	Agilent
52	Ly49i4	-0.01	0.993092	0.909045	Ly49 inhibitory receptor 4	A_44_P250375	Agilent
53	Ly49i3	-0.14	0.907519	0.321676	Ly49 inhibitory receptor 3	CUST_81_PI209816013	custom
53	Ly49i3	0.14	1.10191	0.180254	Ly49 inhibitory receptor 3	CUST_82_PI209816013	custom
53	Ly49i3	1.3	2.46229	0.0325299	Ly49 inhibitory receptor 3	CUST_84_PI209816013	custom
53	Ly49i3	3.06	8.33973	0.0179831	Ly49 inhibitory receptor 3	CUST_85_PI209816013	custom
53	Ly49i3	0.01	1.00696	0.933337	Ly49 inhibitory receptor 3	CUST_83_PI209816013	custom
54	Ly49i2	0.03	1.02101	0.844573	Ly49 inhibitory receptor 2	A_44_P360539	Agilent
55	Ly49i6	0.05	1.03526	0.782898	Ly49 inhibitory receptor 6	CUST_71_PI209816013	custom
55	Ly49i6	0.18	1.13288	0.12584	Ly49 inhibitory receptor 6	CUST_72_PI209816013	custom
55	Ly49i6	0.14	1.10191	0.406481	Ly49 inhibitory receptor 6	CUST_73_PI209816013	custom
55	Ly49i6	-0.07	0.952638	0.638515	Ly49 inhibitory receptor 6	CUST_74_PI209816013	custom
55	Ly49i6	0.05	1.03526	0.770792	Ly49 inhibitory receptor 6	CUST_75_PI209816013	custom
56	Ly49s8	0.01	1.00696	0.94484	Ly49 stimulatory receptor 8	CUST_11_PI209816013	custom
56	Ly49s8	0.69	1.61328	0.075461	Ly49 stimulatory receptor 8	CUST_12_PI209816013	custom
56	Ly49s8	1.12	2.17347	0.147071	Ly49 stimulatory receptor 8	CUST_13_PI209816013	custom
56	Ly49s8	0.55	1.46409	0.0733437	Ly49 stimulatory receptor 8	CUST_14_PI209816013	custom
56	Ly49s8	0.66	1.58008	0.125264	Ly49 stimulatory receptor 8	CUST_15_PI209816013	custom
57	Ly49s7	0.12	1.08673	0.317728	Ly49 stimulatory receptor 7	A_44_P118897	Agilent
58	Klra5	1.27	2.41162	0.0983914	killer cell lectin-like receptor, subfamily A, member 5	CUST_1_PI209816013	custom
58	Klra5	0.46	1.37554	0.21461	killer cell lectin-like receptor, subfamily A, member 5	CUST_2_PI209816013	custom
58	Klra5	1	2	0.0939687	killer cell lectin-like receptor, subfamily A, member 5	CUST_3_PI209816013	custom
58	Klra5	0.99	1.98618	0.0844017	killer cell lectin-like receptor, subfamily A, member 5	CUST_4_PI209816013	custom
58	Klra5	0.9	1.86607	0.0844974	killer cell lectin-like receptor, subfamily A, member 5	CUST_5_PI209816013	custom
59	Ly49i7	0.67	1.59107	0.0394988	immunoreceptor Ly49i7	A_44_P821875	Agilent
60	Ly49i8	0.07	1.04972	0.597196	immunoreceptor Ly49i8	A_44_P652293	Agilent
61	LOC690303	nt			similar to mago-nashi homolog
62	Styk1	nt			serine/threonine/tyrosine kinase 1
63	Csda	-0.5	0.707107	0.0945778	cold shock domain protein A	A_42_P631493	Agilent

## Sheet: Table S2b - with sig. reg.
Gene order	Gene Symbol	log2-Fold Change	Fold Change	adj.P-value	Gene Description	Probe ID	Probe Design
24	Olr1	1.41	2.65737	0.0389706	oxidized low density lipoprotein (lectin-like) receptor 1	A_44_P377266	Agilent
37	LOC690045	5.56	47.1766	0.0100141	similar to immunoreceptor Ly49si1	A_43_P10690	Agilent
38	Ly49si3	3.67	12.7286	0.0179831	immunoreceptor Ly49si3	CUST_21_PI209816013	custom
38	Ly49si3	4.82	28.2465	0.0100141	immunoreceptor Ly49si3	CUST_22_PI209816013	custom
38	Ly49si3	2.23	4.69134	0.0309527	immunoreceptor Ly49si3	CUST_23_PI209816013	custom
38	Ly49si3	1.22	2.32947	0.0410667	immunoreceptor Ly49si3	CUST_24_PI209816013	custom
38	Ly49si3	1.79	3.45815	0.0365126	immunoreceptor Ly49si3	CUST_25_PI209816013	custom
40	Ly49si1	1.82	3.53081	0.05168	immunoreceptor Ly49si1	CUST_56_PI209816013	custom
40	Ly49si1	2.71	6.54322	0.0325299	immunoreceptor Ly49si1	CUST_57_PI209816013	custom
40	Ly49si1	2.18	4.53154	0.03617	immunoreceptor Ly49si1	CUST_58_PI209816013	custom
40	Ly49si1	5.79	55.3304	0.0100141	immunoreceptor Ly49si1	CUST_59_PI209816013	custom
40	Ly49si1	4.67	25.4572	0.0100141	immunoreceptor Ly49si1	CUST_60_PI209816013	custom
42	Ly49si2	3.64	12.4666	0.0179831	immunoreceptor Ly49si2	CUST_36_PI209816013	custom
42	Ly49si2	4.6	24.2515	0.0100141	immunoreceptor Ly49si2	CUST_37_PI209816013	custom
42	Ly49si2	4.44	21.7057	0.0100141	immunoreceptor Ly49si2	CUST_38_PI209816013	custom
42	Ly49si2	1.76	3.38698	0.0309527	immunoreceptor Ly49si2	CUST_39_PI209816013	custom
42	Ly49si2	1.67	3.18215	0.0372948	immunoreceptor Ly49si2	CUST_40_PI209816013	custom
45	Ly49i9	5.27	38.5859	0.0100141	Ly49 inhibitory receptor 9	CUST_66_PI209816013	custom
45	Ly49i9	5.13	35.0174	0.0100141	Ly49 inhibitory receptor 9	CUST_67_PI209816013	custom
45	Ly49i9	5.15	35.5062	0.0100141	Ly49 inhibitory receptor 9	CUST_68_PI209816013	custom
45	Ly49i9	5.29	39.1245	0.0100141	Ly49 inhibitory receptor 9	CUST_69_PI209816013	custom
45	Ly49i9	6.6	97.0059	0.0100141	Ly49 inhibitory receptor 9	CUST_70_PI209816013	custom
53	Ly49i3	-0.14	0.907519	0.321676	Ly49 inhibitory receptor 3	CUST_81_PI209816013	custom
53	Ly49i3	0.14	1.10191	0.180254	Ly49 inhibitory receptor 3	CUST_82_PI209816013	custom
53	Ly49i3	1.3	2.46229	0.0325299	Ly49 inhibitory receptor 3	CUST_84_PI209816013	custom
53	Ly49i3	3.06	8.33973	0.0179831	Ly49 inhibitory receptor 3	CUST_85_PI209816013	custom
53	Ly49i3	0.01	1.00696	0.933337	Ly49 inhibitory receptor 3	CUST_83_PI209816013	custom
59	Ly49i7	0.67	1.59107	0.0394988	immunoreceptor Ly49i7	A_44_P821875	Agilent

## Sheet: Table S2c - regulated genes
Gene order	Gene Symbol	log2-Fold Change	Fold Change	adj.P-value	Gene Description	Probe ID	Probe Design
24	Olr1	1.41	2.65737	0.0389706	oxidized low density lipoprotein (lectin-like) receptor 1	A_44_P377266	Agilent
37	LOC690045	5.56	47.1766	0.0100141	similar to immunoreceptor Ly49si1	A_43_P10690	Agilent
38	Ly49si3	3.67	12.7286	0.0179831	immunoreceptor Ly49si3	CUST_21_PI209816013	custom
38	Ly49si3	4.82	28.2465	0.0100141	immunoreceptor Ly49si3	CUST_22_PI209816013	custom
38	Ly49si3	2.23	4.69134	0.0309527	immunoreceptor Ly49si3	CUST_23_PI209816013	custom
38	Ly49si3	1.22	2.32947	0.0410667	immunoreceptor Ly49si3	CUST_24_PI209816013	custom
38	Ly49si3	1.79	3.45815	0.0365126	immunoreceptor Ly49si3	CUST_25_PI209816013	custom
40	Ly49si1	2.71	6.54322	0.0325299	immunoreceptor Ly49si1	CUST_57_PI209816013	custom
40	Ly49si1	2.18	4.53154	0.03617	immunoreceptor Ly49si1	CUST_58_PI209816013	custom
40	Ly49si1	5.79	55.3304	0.0100141	immunoreceptor Ly49si1	CUST_59_PI209816013	custom
40	Ly49si1	4.67	25.4572	0.0100141	immunoreceptor Ly49si1	CUST_60_PI209816013	custom
42	Ly49si2	3.64	12.4666	0.0179831	immunoreceptor Ly49si2	CUST_36_PI209816013	custom
42	Ly49si2	4.6	24.2515	0.0100141	immunoreceptor Ly49si2	CUST_37_PI209816013	custom
42	Ly49si2	4.44	21.7057	0.0100141	immunoreceptor Ly49si2	CUST_38_PI209816013	custom
42	Ly49si2	1.76	3.38698	0.0309527	immunoreceptor Ly49si2	CUST_39_PI209816013	custom
42	Ly49si2	1.67	3.18215	0.0372948	immunoreceptor Ly49si2	CUST_40_PI209816013	custom
45	Ly49i9	5.27	38.5859	0.0100141	Ly49 inhibitory receptor 9	CUST_66_PI209816013	custom
45	Ly49i9	5.13	35.0174	0.0100141	Ly49 inhibitory receptor 9	CUST_67_PI209816013	custom
45	Ly49i9	5.15	35.5062	0.0100141	Ly49 inhibitory receptor 9	CUST_68_PI209816013	custom
45	Ly49i9	5.29	39.1245	0.0100141	Ly49 inhibitory receptor 9	CUST_69_PI209816013	custom
45	Ly49i9	6.6	97.0059	0.0100141	Ly49 inhibitory receptor 9	CUST_70_PI209816013	custom
53	Ly49i3	1.3	2.46229	0.0325299	Ly49 inhibitory receptor 3	CUST_84_PI209816013	custom
53	Ly49i3	3.06	8.33973	0.0179831	Ly49 inhibitory receptor 3	CUST_85_PI209816013	custom
59	Ly49i7	0.67	1.59107	0.0394988	immunoreceptor Ly49i7	A_44_P821875	Agilent
