# Supplementary material for: Expression Profiling of Major Histocompatibility and Natural Killer Complex Genes Reveals Candidates for Controlling Risk of Graft versus Host Disease
Source: PLoS One. 2011 Jan 28;6(1):e16582. doi: 10.1371/journal.pone.0016582 (PMC3030590; doi:10.1371/journal.pone.0016582)
Supplement: Table S3 — Regulated non-MHC non-NKC genes. The expression profiling results of non-MHC non-NKC genes are given for those genes that were both significantly (p<0.05) and strongly (log2-fold change ≥1 or ≤−1; i.e. fold change ≥2 or ≤0.5) regulated. The log2-fold changes and the fold changes in gene expression are shown. The adjusted p-values are indicated. For 20 of these genes at least two different probes were present on the array. In 8 cases (indicated by gene symbols in bold) the second probe indicated the same strong and significant regulation and in 7 further cases (indicated by gene symbols in italics) the second probe indicated a regulation with borderline amplitude or significance. In 5 cases (indicated by gene symbols in blue font) the results of the two probes for a gene did not confirm each other. Furthermore, the identification numbers of the probes on the arrays are given (probe ID) together with the information whether these probes were taken from the Agilent database or custom designed. (XLS) [file pone.0016582.s003.xls]

## Sheet: regulated non-MHC non-NCR genes
Genes	Gene Symbol	log2-Fold Change	Fold Change	adj.P-value	Gene Description	Probe ID
106	NCAM1	-2.42	0.186856	0.0179831	neural cell adhesion molecule 1	A_43_P12573
118	Pdzrn3	-2.41	0.188156	0.0100141	PDZ domain containing RING finger 3	A_42_P481087
142	Serpine1	-2.26	0.208772	0.0149333	serine (or cysteine) peptidase inhibitor, clade E, member 1	A_42_P758220
110	Nfe2l3	-2.24	0.211686	0.025409	nuclear factor, erythroid derived 2, like 3	A_44_P393978
46	Drd5	-2.19	0.219151	0.033634	dopamine receptor 5	A_43_P15525
86	Lmcd1	-1.96	0.257028	0.0206352	LIM and cysteine-rich domains 1	A_42_P749591
146	SNAP25	-1.92	0.264255	0.041566	synaptosomal-associated protein 25	A_43_P12469
85	Lgals7	-1.87	0.273573	0.0149333	lectin, galactose binding, soluble 7	A_43_P12249
98	Lox	-1.8	0.287175	0.0228817	Rattus norvegicus lysyl oxidase (Lox), mRNA [NM_017061]	A_42_P585695
59	Grem1	-1.78	0.291183	0.0315259	gremlin 1	A_42_P495820
29	Cfi	-1.77	0.293209	0.03617	complement factor I	A_42_P693316
30	Chl1	-1.77	0.293209	0.0100141	cell adhesion molecule with homology to L1CAM	A_44_P1029697
124	Postn	-1.73	0.301452	0.0309527	periostin, osteoblast specific factor	A_44_P525235
132	Ptprd	-1.68	0.312083	0.041566	protein tyrosine phosphatase, receptor type, D	A_43_P10925
115	Pcdh21	-1.65	0.31864	0.0325299	protocadherin 21	A_42_P596050
137	Rarres2	-1.65	0.31864	0.0100141	Rattus norvegicus retinoic acid receptor responder (tazarotene induced) 2 (Rarres2), mRNA [NM_001013427]	A_42_P628853
19	Ccl27	-1.61	0.327598	0.0372948	chemokine (C-C motif) ligand 27	A_42_P683840
33	COL12A1	-1.57	0.336808	0.0149333	collagen, type XII, alpha 1	A_43_P15760
102	Mme	-1.57	0.336808	0.0277943	membrane metallo endopeptidase	A_43_P11484
42	Cxcl12	-1.56	0.339151	0.0365126	chemokine (C-X-C motif) ligand 12	A_43_P12144
152	Tgfbi	-1.54	0.343885	0.0100141	transforming growth factor, beta induced	A_44_P620106
9	Apoe	-1.52	0.348686	0.0206352	apolipoprotein E	A_44_P171440
15	C1s	-1.47	0.360982	0.0149333	complement component 1, s subcomponent	A_43_P15364
34	Col1a2	-1.47	0.360982	0.0149333	collagen, type I, alpha 2	A_43_P12783
7	Anp32a	-1.45	0.366021	0.0277943	acidic (leucine-rich) nuclear phosphoprotein 32 family, member A	A_43_P11613
36	Col8a1	-1.4	0.378929	0.0228817	collagen, type VIII, alpha 1	A_44_P140684
40	Cthrc1	-1.4	0.378929	0.0489558	collagen triple helix repeat containing 1	A_44_P144591
60	Grin2c	-1.39	0.381565	0.0372948	Rattus norvegicus glutamate receptor, ionotropic, NMDA2C (Grin2c), mRNA [NM_012575]	A_42_P738337
94	LOC684607	-1.39	0.381565	0.0345414	similar to nuclear receptor binding protein	A_44_P191287
73	Igfbp5	-1.36	0.389582	0.0433401	Rattus norvegicus cDNA clone IMAGE:7110383 [BC087030]	A_44_P264240
119	Perp	-1.36	0.389582	0.0267193	PERP, TP53 apoptosis effector	A_42_P768883
127	Prom2	-1.35	0.392292	0.041566	prominin 2	A_42_P530761
31	Chn1	-1.32	0.400535	0.0100141	chimerin (chimaerin) 1	A_43_P15576
87	LOC100044927	-1.3	0.406126	0.0448909	similar to TNF-stimulated gene 6 protein	A_43_P16110
35	Col5a3	-1.28	0.411796	0.0394988	collagen, type V, alpha 3	A_44_P197290
165	Wisp1	-1.27	0.41466	0.0100141	WNT1 inducible signaling pathway protein 1	A_42_P816427
37	Cpe	-1.25	0.420448	0.0100141	carboxypeptidase E	A_42_P708169
42	Cxcl12	-1.24	0.423373	0.0365126	chemokine (C-X-C motif) ligand 12	A_44_P337351
108	Nell2	-1.23	0.426317	0.0365126	Rattus norvegicus nel-like 2 homolog (chicken) (Nell2), mRNA [NM_031070]	A_43_P12500
151	Tcfap2b	-1.21	0.432269	0.0100141	transcription factor AP-2 beta	A_42_P463781
3	Adcy2	-1.2	0.435275	0.0448909	adenylate cyclase 2	A_43_P15311
32	Clu	-1.2	0.435275	0.0309527	clusterin	A_44_P311126
55	Fst	-1.2	0.435275	0.0298086	follistatin	A_44_P108588
56	Fzd1	-1.2	0.435275	0.0149333	frizzled homolog 1 (Drosophila)	A_44_P170527
1	Abcc1	-1.18	0.441351	0.0309527	ATP-binding cassette, sub-family C (CFTR/MRP), member 1	A_44_P252417
81	Itpr3	-1.18	0.441351	0.0100141	inositol 1,4,5-triphosphate receptor 3	A_42_P572461
126	Prkcdbp	-1.18	0.441351	0.0179831	protein kinase C, delta binding protein	A_42_P736812
150	Tacstd2	-1.18	0.441351	0.0206352	tumor-associated calcium signal transducer 2	A_42_P468712
10	Asam	-1.15	0.450625	0.0298086	adipocyte-specific adhesion molecule	A_44_P292495
44	Dclk1	-1.15	0.450625	0.0267193	doublecortin-like kinase 1	A_42_P787216
135	Ptprz1	-1.15	0.450625	0.0100141	protein tyrosine phosphatase, receptor type Z, polypeptide 1	A_42_P475885
47	EGR1	-1.14	0.45376	0.0149333	early growth response 1	A_42_P623792
58	Gpr98	-1.14	0.45376	0.0206352	G protein-coupled receptor 98	A_42_P478080
84	Lgals1	-1.13	0.456916	0.0228817	lectin, galactose binding, soluble 1	A_42_P759159
111	Nfib	-1.13	0.456916	0.05329	nuclear factor I/B	A_42_P752916
4	Adcy8	-1.12	0.460094	0.0149333	adenylate cyclase 8	A_42_P466362
27	Cdh5_predicted	-1.12	0.460094	0.025409	PREDICTED: Rattus norvegicus cadherin 5 (predicted) (Cdh5_predicted), mRNA [XM_226213]	A_44_P121658
44	Dclk1	-1.12	0.460094	0.0277943	doublecortin-like kinase 1	A_44_P172645
154	Thbs4	-1.12	0.460094	0.0466411	thrombospondin 4	A_44_P337311
69	Htra1	-1.11	0.463294	0.0100141	HtrA serine peptidase 1	A_43_P12648
133	Ptprf	-1.1	0.466516	0.0345414	protein tyrosine phosphatase, receptor type, F	A_43_P11993
104	Mtss1_predicted	-1.09	0.469761	0.0325299	PREDICTED: Rattus norvegicus metastasis suppressor 1 (predicted) (Mtss1_predicted), mRNA [XM_001064860]	A_44_P554679
144	Serpinf1	-1.09	0.469761	0.0206352	serine (or cysteine) peptidase inhibitor, clade F, member 1	A_42_P709525
14	C1qtnf7	-1.08	0.473029	0.0309527	C1q and tumor necrosis factor related protein 7	A_44_P248172
51	Fam89a	-1.08	0.473029	0.0480904	family with sequence similarity 89, member A	A_42_P619403
143	Serpine2	-1.08	0.473029	0.0480904	serine (or cysteine) peptidase inhibitor, clade E, member 2	A_43_P15697
61	Gsn	-1.06	0.479632	0.0267193	gelsolin	A_44_P1014163
101	Med13l	-1.06	0.479632	0.0228817	mediator complex subunit 13-like	A_44_P169863
113	Ntrk2	-1.06	0.479632	0.0100141	neurotrophic tyrosine kinase, receptor, type 2	A_42_P538400
117	Pdgfrb	-1.05	0.482968	0.0206352	platelet derived growth factor receptor, beta polypeptide	A_43_P15740
149	Sulf1	-1.05	0.482968	0.0325299	sulfatase 1	A_43_P13252
39	Ctgf	-1.04	0.486327	0.0466411	connective tissue growth factor	A_42_P484738
50	Ercc5	-1.04	0.486327	0.0315259	excision repair cross-complementing rodent repair deficiency, complementation group 5	A_44_P1019654
100	Ltbp1	-1.04	0.486327	0.0179831	latent transforming growth factor beta binding protein 1	A_43_P14871
114	Papss2	-1.04	0.486327	0.0394988	3'-phosphoadenosine 5'-phosphosulfate synthase 2	A_42_P513050
111	Nfib	-1.03	0.48971	0.0456907	nuclear factor I/B	A_43_P15686
68	Hrh3	-1.02	0.493116	0.0394988	histamine receptor H3	A_43_P15338
23	Ccnd1	-1.01	0.496546	0.0100141	cyclin D1	A_44_P189299
94	LOC684607	-0.88	0.543367	0.0634132	similar to nuclear receptor binding protein	A_44_P250983
154	Thbs4	-0.87	0.547147	0.0648305	thrombospondin 4	A_43_P15768
151	Tcfap2b	-0.85	0.554785	0.0345414	transcription factor AP-2 beta	A_43_P18397
113	Ntrk2	-0.37	0.773782	0.282662	neurotrophic tyrosine kinase, receptor, type 2	A_42_P631184
101	Med13l	-0.32	0.80107	0.102405	mediator complex subunit 13-like	A_44_P473186
166	Wnt7a	-0.21	0.864537	0.219813	wingless-related MMTV integration site 7A	A_44_P623953
114	Papss2	0.02	1.01396	0.962048	3'-phosphoadenosine 5'-phosphosulfate synthase 2	A_44_P119160
66	Hmha1	0.22	1.16473	0.195776	histocompatibility (minor) HA-1	A_43_P20339
168	Zfp36	0.54	1.45397	0.200596	zinc finger protein 36	A_44_P435596
18	Ccl1	0.6	1.51572	0.0791149	chemokine (C-C motif) ligand 1	CUST_51_PI240872834
76	Il1rn	0.73	1.65864	0.0100141	interleukin 1 receptor antagonist	A_43_P15503
163	Tyrobp	0.91	1.87905	0.0228817	Tyro protein tyrosine kinase binding protein	A_44_P526676
22	Ccl9	1	2	0.025409	chemokine (C-C motif) ligand 9	A_43_P22206
153	Tgm2	1	2	0.025409	transglutaminase 2, C polypeptide	A_44_P1007347
121	Plaur	1.02	2.02792	0.0228817	plasminogen activator, urokinase receptor	A_44_P468141
128	Pstpip1	1.07	2.09943	0.0325299	proline-serine-threonine phosphatase-interacting protein 1	A_44_P180717
64	Hcls1	1.09	2.12874	0.0325299	hematopoietic cell specific Lyn substrate 1	A_43_P21322
160	Treml1	1.1	2.14355	0.0372948	triggering receptor expressed on myeloid cells-like 1	A_44_P798023
18	Ccl1	1.12	2.17347	0.0298086	chemokine (C-C motif) ligand 1	CUST_52_PI240872834
77	Il2rb	1.13	2.18859	0.0815077	interleukin 2 receptor, beta chain	A_44_P265709
26	Cd8b1	1.16	2.23457	0.0228817	CD8b molecule	A_42_P480723
79	Itgax	1.16	2.23457	0.0456907	Rattus norvegicus integrin alpha X (Itgax), mRNA [NM_031691]	A_42_P700646
20	Ccl3	1.17	2.25012	0.0762121	chemokine (C-C motif) ligand 3	A_42_P714311
112	Nfkbia	1.18	2.26577	0.0179831	nuclear factor of kappa light polypeptide gene enhancer in B-cells inhibitor, alpha	A_42_P544487
122	Plk3	1.18	2.26577	0.0315259	polo-like kinase 3 (Drosophila)	A_44_P135224
147	Snx10	1.18	2.26577	0.0345414	sorting nexin 10	A_43_P16967
49	Epha2	1.2	2.2974	0.0277943	Eph receptor A2	A_42_P569711
145	Slfn2	1.2	2.2974	0.0206352	schlafen 2	A_44_P469113
120	Pik3ap1	1.21	2.31338	0.0277943	phosphoinositide-3-kinase adaptor protein 1	A_43_P21121
18	Ccl1	1.23	2.34567	0.0378311	chemokine (C-C motif) ligand 1	CUST_53_PI240872834
166	Wnt7a	1.24	2.36199	0.033634	wingless-related MMTV integration site 7A	A_44_P135238
78	Itgam	1.25	2.37841	0.0423834	integrin alpha M	A_43_P15993
11	AW141130	1.27	2.41162	0.025409	EST291162 Normalized rat brain, Bento Soares Rattus sp. cDNA clone RGIBD16 5' end similar to interleukin-3 receptor B subunit, mRNA sequence [AW141130]	A_44_P635423
161	Trib3	1.27	2.41162	0.0277943	tribbles homolog 3 (Drosophila)	A_42_P543774
5	Adipor2	1.31	2.47942	0.025409	adiponectin receptor 2	A_44_P1013376
5	Adipor2	1.31	2.47942	0.0100141	adiponectin receptor 2	A_42_P523357
82	L37967	1.32	2.49666	0.0345414	RATTCRAL Rattus norvegicus T-cell receptor alpha-chain mRNA [L37967]	A_43_P16248
134	Ptprj	1.37	2.58471	0.0378311	protein tyrosine phosphatase, receptor type, J	A_43_P15275
18	Ccl1	1.38	2.60268	0.0325299	chemokine (C-C motif) ligand 1	CUST_54_PI240872834
2	Adcy10	1.4	2.63902	0.0325299	adenylate cyclase 10	A_42_P460021
38	Csf2	1.4	2.63902	0.0400789	colony stimulating factor 2 (granulocyte-macrophage)	A_43_P16294
71	Ifitm1	1.43	2.69447	0.0179831	interferon induced transmembrane protein 1	A_42_P676304
138	RGD1561143	1.45	2.73208	0.0309527	similar to cell surface receptor FDFACT	A_44_P182601
92	LOC681069	1.46	2.75108	0.0400789	similar to paired immunoglobin-like type 2 receptor beta	A_44_P330565
168	Zfp36	1.47	2.77022	0.0378311	zinc finger protein 36	A_42_P648055
48	Emb	1.49	2.80889	0.0315259	embigin	A_44_P304220
99	Lpxn	1.49	2.80889	0.0277943	leupaxin	A_43_P23014
66	Hmha1	1.51	2.8481	0.0365126	histocompatibility (minor) HA-1	A_44_P992516
141	Rhoh	1.52	2.86791	0.0378311	ras homolog gene family, member H	A_43_P23152
18	Ccl1	1.53	2.88786	0.0389706	chemokine (C-C motif) ligand 1	CUST_55_PI240872834
76	Il1rn	1.56	2.94854	0.0100141	interleukin 1 receptor antagonist	A_44_P462661
6	AF216218	1.57	2.96905	0.025409	AF216218 Rattus norvegicus orphanin FQ receptor gene (OFQR), complete cds, alternatively spliced [AF216218]	A_44_P442838
67	Hmox1	1.57	2.96905	0.0100141	heme oxygenase (decycling) 1	A_42_P652275
157	Tnfsf13	1.57	2.96905	0.0277943	tumor necrosis factor (ligand) superfamily, member 13	A_42_P773636
93	LOC683463	1.58	2.9897	0.0325299	similar to paired-Ig-like receptor B	A_42_P841620
70	Ifi47	1.65	3.13834	0.0309527	interferon gamma inducible protein 47	A_44_P174992
25	Cd83	1.68	3.20428	0.0480904	CD83 antigen	A_42_P767128
65	Hk3	1.7	3.24901	0.0206352	hexokinase 3	A_44_P114207
45	Dok3	1.72	3.29436	0.0325299	docking protein 3	A_42_P468452
28	Ceacam10	1.74	3.34035	0.025409	CEA-related cell adhesion molecule 10	A_43_P13426
83	Lcp2	1.78	3.43426	0.0309527	lymphocyte cytosolic protein 2	A_42_P671389
116	Pcsk1	1.8	3.4822	0.0394988	proprotein convertase subtilisin/kexin type 1	A_42_P570848
16	C5ar1	1.83	3.55537	0.0298086	complement component 5a receptor 1	A_42_P572521
129	Ptger2	1.85	3.605	0.0277943	prostaglandin E receptor 2, subtype EP2	A_43_P12508
77	Il2rb	1.86	3.63008	0.0365126	interleukin 2 receptor, beta chain	A_42_P555801
53	Fcgr3	1.89	3.70635	0.0100141	Fc receptor, IgG, low affinity III	A_44_P168405
164	Vav1	1.89	3.70635	0.0228817	vav 1 oncogene	A_42_P572413
17	Card11	1.93	3.81055	0.0206352	caspase recruitment domain family, member 11	A_44_P421727
158	Trem1	1.94	3.83706	0.0206352	triggering receptor expressed on myeloid cells 1	A_44_P354415
155	Tlr2	1.95	3.86375	0.0315259	toll-like receptor 2	A_43_P19763
136	Rarres1	2	4	0.0345414	retinoic acid receptor responder (tazarotene induced) 1	A_42_P528691
89	LOC498277	2.05	4.14106	0.0100141	similar to Low affinity immunoglobulin gamma Fc region receptor III precursor (IgG Fc receptor III) (Fc-gamma RIII) (FcRIII)	A_44_P482476
96	LOC685157	2.05	4.14106	0.0179831	similar to paired immunoglobin-like type 2 receptor beta	A_44_P745407
12	Batf	2.06	4.16986	0.0309527	basic leucine zipper transcription factor, ATF-like	A_42_P624111
13	Bcl2a1d	2.08	4.22807	0.025409	B-cell leukemia/lymphoma 2 related protein A1d	A_43_P13182
20	Ccl3	2.11	4.31691	0.0277943	chemokine (C-C motif) ligand 3	A_43_P11666
163	Tyrobp	2.14	4.40762	0.0100141	Tyro protein tyrosine kinase binding protein	A_42_P807697
8	Apob48r	2.15	4.43828	0.0372948	apolipoprotein B48 receptor	A_44_P194387
57	Gpnmb	2.19	4.56305	0.0149333	glycoprotein (transmembrane) nmb	A_42_P517381
43	Cxcl2	2.21	4.62675	0.0206352	chemokine (C-X-C motif) ligand 2	A_43_P12885
103	Msr1	2.22	4.65893	0.0372948	macrophage scavenger receptor 1	A_44_P928825
130	Ptpn7	2.26	4.78991	0.0206352	protein tyrosine phosphatase, non-receptor type 7	A_42_P653257
91	LOC680910	2.31	4.95883	0.0179831	similar to paired immunoglobin-like type 2 receptor beta	A_44_P187246
162	Trpv2	2.32	4.99332	0.0100141	transient receptor potential cation channel, subfamily V, member 2	A_42_P816020
156	Tnfaip8l2	2.33	5.02805	0.0100141	tumor necrosis factor, alpha-induced protein 8-like 2	A_43_P20022
74	Igsf6	2.34	5.06303	0.0394988	immunoglobulin superfamily, member 6	A_42_P588738
140	Rgs1	2.36	5.1337	0.0372948	regulator of G-protein signaling 1	A_43_P16318
107	Ncf1	2.4	5.27803	0.0100141	neutrophil cytosolic factor 1	A_44_P298049
75	Il1b	2.43	5.38893	0.0394988	interleukin 1 beta	A_43_P14911
139	RGD1561778	2.55	5.85634	0.0206352	similar to dendritic cell-derived immunoglobulin(Ig)-like receptor 1, DIgR1 - mouse	A_44_P176053
80	Itgb2	2.56	5.89708	0.0100141	integrin beta 2	A_42_P591344
91	LOC680910	2.59	6.02099	0.0228817	similar to paired immunoglobin-like type 2 receptor beta	A_44_P463899
72	Igf1	2.61	6.10504	0.0100141	insulin-like growth factor 1	A_44_P126021
90	LOC498277	2.61	6.10504	0.0100141	similar to Low affinity immunoglobulin gamma Fc region receptor III precursor (IgG Fc receptor III) (Fc-gamma RIII) (FcRIII)	A_43_P12955
52	Fcgr2b	2.62	6.1475	0.0100141	Fc receptor, IgG, low affinity IIb	A_42_P735417
148	Spic	2.68	6.40856	0.0277943	Spi-C transcription factor (Spi-1/PU.1 related)	A_42_P526140
109	Nfe2	2.74	6.6807	0.0149333	nuclear factor, erythroid derived 2	A_42_P464736
125	Prg4	2.74	6.6807	0.0149333	proteoglycan 4 (megakaryocyte stimulating factor, articular superficial zone protein)	A_43_P14460
123	Plscr1	2.83	7.11074	0.0100141	phospholipid scramblase 1	A_44_P1025102
88	LOC100048479	2.97	7.83536	0.0372948	one cut domain, family member 1	A_42_P701060
62	Gzmc	3.11	8.63383	0.0372948	granzyme C	A_42_P774527
41	Ctss	3.15	8.87656	0.0100141	cathepsin S	A_44_P1004731
72	Igf1	3.23	9.38268	0.0100141	insulin-like growth factor 1	A_44_P366723
24	Cd36	3.57	11.8762	0.0100141	CD36 antigen	A_43_P12588
21	Ccl6	3.71	13.0864	0.0100141	Rattus norvegicus chemokine (C-C motif) ligand 6 (Ccl6), mRNA [NM_001004202]	A_43_P16707
159	Trem2	3.78	13.737	0.0100141	triggering receptor expressed on myeloid cells 2	A_42_P512838
63	Hck	3.87	14.6213	0.0100141	hemopoietic cell kinase	A_43_P11749
167	XM_226926	3.92	15.1369	0.0149333	Rattus norvegicus similar to protein tyrosine phosphatase, non-receptor type substrate; brain immunological-like with tyrosine-based motifs (LOC310212), mRNA [XM_226926]	A_44_P375194
22	Ccl9	4.16	17.8766	0.0100141	chemokine (C-C motif) ligand 9	A_42_P560084
105	Nat8	5.14	35.261	0.0100141	Rattus norvegicus endogenous retrovirus mRNA, partial sequence [AY212271]	A_44_P594411
54	Fcgr3a	5.24	37.7918	0.0100141	Fc fragment of IgG, low affinity IIIa, receptor	A_42_P798429
131	Ptpns1l3	6.36	82.1393	0.0100141	protein tyrosine phosphatase, non-receptor type substrate 1-like 3	A_44_P248248
95	LOC685020	8.18	290.018	0.0100141	paired immunoglobin-like type 2 receptor alpha	A_44_P715240
